# Supplementary material for: COVID-19 transmission dynamics underlying epidemic waves in Kenya
Source: Science. 2021 Oct 7;374(6570):989–94. doi: 10.1126/science.abk0414 (PMC7612211; doi:10.1126/science.abk0414)
Supplement: Supplementary file 4 — Data S1 to S4 [file science.abk0414_data_s1_to_s4.zip]

Archive with 5 entries (5 files):
- science.abk0414_data_s1.csv
- science.abk0414_data_s2.csv
- science.abk0414_data_s3.csv
- science.abk0414_data_s4.csv
- science.abk0414_data_s1_to_s4_captions.docx
