# Supplementary material for: COVID-19 transmission dynamics underlying epidemic waves in Kenya
Source: Science. 2021 Oct 7;374(6570):989–94. doi: 10.1126/science.abk0414 (PMC7612211; doi:10.1126/science.abk0414)
Supplement: Supplementary file 4 — Data S1 to S4 [file science.abk0414_data_s1_to_s4.zip › science.abk0414_data_s1.csv]

county name	min ct lower SES group	R0	epsilon (assortative mixing)	chi_L (bias OR in PCR testing)	chi_U (bias OR in PCR testing)	p_test_L	p_test_U	p_U	P_eff	Rel effect due to schools closing	extra transmissibility due to new variant (start Feb 2021)	influx_exposed_new_variant	Relative increase in detection due to new variant severity	PCR swab OR bias change	Initial numbers exposed (Feb 2020)	fatality_detection_lower_SES	fatality_detection_upper_SES	population exposure (1st June 2021)
Baringo	0.829 (0.776,0.893 )	2.839 (2.451,3.236 )	0.805 (0.728,0.878 )	1.77 (1.396,2.188 )	1.706 (0.857,2.866 )	0.0 (0.0,0.0 )	0.0 (0.0,0.0 )	0.893 (0.839,0.938 )	0.992 (0.986,0.996 )	0.626 (0.571,0.69 )	1.144 (1.03,1.275 )	98.683 (32.733,198.455 )	1.091 (1.004,1.262 )	1.164 (1.008,1.394 )	0.095 (0.023,0.226 )	0.00168	0.035	78.2 (72.8,82.6)
Bomet	0.839 (0.788,0.893 )	2.0 (1.758,2.304 )	0.761 (0.705,0.832 )	2.27 (1.577,3.099 )	3.402 (1.653,6.471 )	0.0 (0.0,0.0 )	0.001 (0.001,0.001 )	0.796 (0.725,0.852 )	0.994 (0.991,0.996 )	0.938 (0.853,0.995 )	1.829 (1.631,2.028 )	89.88 (30.213,183.534 )	1.066 (1.003,1.195 )	1.108 (1.008,1.274 )	0.363 (0.063,0.976 )	0.00243	0.159	81.4 (76.9,85.5)
Bungoma	0.849 (0.812,0.889 )	1.934 (1.785,2.072 )	0.731 (0.701,0.781 )	2.335 (1.861,2.911 )	1.376 (0.657,2.707 )	0.0 (0.0,0.0 )	0.001 (0.001,0.002 )	0.819 (0.739,0.883 )	0.998 (0.997,0.999 )	0.981 (0.942,0.998 )	1.727 (1.608,1.841 )	92.561 (29.365,195.83 )	1.026 (1.001,1.09 )	1.191 (1.026,1.403 )	0.547 (0.17,1.301 )	2.19E-41	0.0382	74.3 (69.7,78.3)
Busia	0.721 (0.706,0.735 )	2.936 (2.754,3.133 )	0.711 (0.7,0.743 )	2.394 (1.688,3.142 )	2.24 (0.677,4.324 )	0.0 (0.0,0.0 )	0.0 (0.0,0.0 )	0.798 (0.715,0.871 )	0.962 (0.945,0.975 )	0.926 (0.87,0.981 )	1.29 (1.198,1.386 )	100.281 (33.403,205.182 )	1.053 (1.001,1.173 )	1.056 (1.001,1.169 )	3.74 (1.907,6.175 )	0.00225	1.02E-13	77.2 (73.9,80.5)
Elgeyo-Marakwet	0.784 (0.698,0.875 )	2.367 (1.839,2.987 )	0.917 (0.832,0.969 )	1.701 (0.899,2.559 )	2.507 (0.516,5.725 )	0.0 (0.0,0.0 )	0.0 (0.0,0.0 )	0.802 (0.72,0.877 )	0.938 (0.887,0.98 )	0.682 (0.582,0.805 )	1.413 (1.214,1.643 )	97.196 (32.566,195.36 )	1.053 (1.001,1.169 )	1.109 (1.004,1.289 )	1.304 (0.41,2.732 )	1.06E-14	0.0142	84.5 (77.0,90.0)
Embu	0.816 (0.783,0.854 )	2.045 (1.842,2.272 )	0.718 (0.701,0.76 )	3.875 (3.064,4.803 )	1.567 (0.846,2.477 )	0.0 (0.0,0.0 )	0.0 (0.0,0.0 )	0.798 (0.726,0.862 )	0.987 (0.98,0.993 )	0.929 (0.856,0.991 )	1.487 (1.362,1.607 )	94.551 (30.985,188.292 )	1.043 (1.001,1.146 )	1.141 (1.013,1.334 )	2.504 (1.241,4.219 )	0.00416	4.72E-13	69.8 (65.0,74.2)
Garissa	0.848 (0.817,0.88 )	2.697 (2.405,2.964 )	0.995 (0.99,0.998 )	1.943 (1.525,2.385 )	3.755 (2.567,5.344 )	0.0 (0.0,0.0 )	0.0 (0.0,0.0 )	0.779 (0.715,0.838 )	0.838 (0.77,0.893 )	0.607 (0.561,0.667 )	1.059 (0.944,1.212 )	89.475 (32.542,178.26 )	1.051 (1.002,1.166 )	1.076 (1.002,1.218 )	0.261 (0.121,0.463 )	0.00559	0.00667	81.3 (78.2,84.2)
Homa Bay	0.871 (0.819,0.924 )	1.821 (1.625,2.045 )	0.763 (0.706,0.831 )	2.164 (1.515,2.904 )	1.42 (0.611,2.934 )	0.0 (0.0,0.0 )	0.001 (0.0,0.001 )	0.818 (0.739,0.883 )	0.996 (0.994,0.998 )	0.964 (0.899,0.998 )	1.463 (1.346,1.576 )	95.72 (29.338,199.166 )	1.053 (1.002,1.171 )	1.108 (1.004,1.284 )	0.798 (0.178,2.004 )	0.00321	5.80E-18	62.1 (56.0,68.1)
Isiolo	0.847 (0.812,0.886 )	1.821 (1.67,1.955 )	0.733 (0.702,0.79 )	3.983 (2.759,5.503 )	3.289 (1.535,5.999 )	0.0 (0.0,0.0 )	0.001 (0.001,0.002 )	0.8 (0.731,0.86 )	0.993 (0.989,0.995 )	0.982 (0.939,0.998 )	1.45 (1.341,1.557 )	83.022 (27.113,169.704 )	1.036 (1.001,1.127 )	1.124 (1.006,1.32 )	1.103 (0.378,2.369 )	0.00385	0.153	61.4 (55.0,67.3)
Kajiado	0.868 (0.825,0.914 )	2.281 (2.081,2.515 )	0.704 (0.7,0.716 )	0.899 (0.242,2.001 )	8.987 (6.207,12.745 )	0.0 (0.0,0.0 )	0.0 (0.0,0.0 )	0.672 (0.603,0.73 )	0.986 (0.98,0.99 )	0.853 (0.81,0.899 )	1.179 (1.091,1.272 )	102.886 (31.685,210.611 )	1.024 (1.001,1.084 )	1.212 (1.034,1.428 )	3.909 (2.281,5.918 )	1.32E-13	0.213	61.0 (53.4,68.2)
Kakamega	0.792 (0.751,0.835 )	2.091 (1.872,2.379 )	0.769 (0.709,0.837 )	2.021 (1.597,2.502 )	1.09 (0.495,2.334 )	0.0 (0.0,0.0 )	0.001 (0.0,0.001 )	0.822 (0.747,0.888 )	0.998 (0.997,0.999 )	0.934 (0.85,0.991 )	1.997 (1.796,2.198 )	90.891 (28.95,184.011 )	1.035 (1.001,1.109 )	1.14 (1.011,1.323 )	0.534 (0.092,1.464 )	0.00251	0.0609	85.3 (82.2,88.0)
Kericho	0.827 (0.785,0.87 )	2.228 (1.97,2.485 )	0.742 (0.703,0.809 )	3.565 (2.772,4.476 )	2.713 (1.243,5.139 )	0.0 (0.0,0.0 )	0.002 (0.001,0.002 )	0.816 (0.75,0.87 )	0.993 (0.99,0.995 )	0.865 (0.798,0.942 )	1.632 (1.486,1.8 )	95.68 (31.734,194.132 )	1.065 (1.002,1.207 )	1.059 (1.002,1.185 )	0.216 (0.047,0.601 )	0.0121	4.97E-15	79.9 (76.2,83.2)
Kiambu	0.904 (0.888,0.921 )	2.938 (2.672,3.257 )	0.996 (0.993,0.998 )	1.603 (1.239,2.063 )	8.053 (5.819,10.807 )	0.0 (0.0,0.0 )	0.001 (0.0,0.001 )	0.651 (0.594,0.703 )	0.847 (0.782,0.901 )	0.563 (0.509,0.616 )	1.326 (1.162,1.506 )	104.95 (34.062,209.925 )	1.058 (1.002,1.168 )	1.022 (1.001,1.074 )	0.376 (0.158,0.735 )	0.0106	0.0517	92.6 (90.7,94.4)
Kilifi	0.874 (0.821,0.925 )	2.669 (2.384,2.979 )	0.742 (0.702,0.799 )	2.206 (1.923,2.509 )	1.268 (0.597,2.212 )	0.0 (0.0,0.0 )	0.0 (0.0,0.0 )	0.912 (0.85,0.958 )	0.619 (0.565,0.672 )	0.589 (0.542,0.639 )	1.045 (0.98,1.118 )	86.496 (28.584,179.12 )	1.031 (1.001,1.105 )	1.034 (1.001,1.119 )	1.542 (1.162,1.989 )	0.00376	1.65E-22	76.8 (73.4,79.8)
Kirinyaga	0.796 (0.754,0.84 )	1.956 (1.758,2.177 )	0.761 (0.703,0.83 )	2.986 (2.217,3.912 )	2.771 (1.389,4.941 )	0.0 (0.0,0.0 )	0.001 (0.001,0.002 )	0.796 (0.725,0.857 )	0.996 (0.993,0.997 )	0.972 (0.913,0.998 )	1.9 (1.742,2.054 )	84.23 (28.132,173.878 )	1.046 (1.001,1.155 )	1.156 (1.014,1.362 )	0.55 (0.097,1.578 )	0.00167	0.134	81.0 (77.2,84.5)
Kisii	0.854 (0.798,0.916 )	1.97 (1.722,2.234 )	0.742 (0.702,0.818 )	2.955 (2.38,3.677 )	1.254 (0.602,2.092 )	0.0 (0.0,0.0 )	0.0 (0.0,0.0 )	0.811 (0.731,0.873 )	0.987 (0.98,0.993 )	0.942 (0.865,0.997 )	1.51 (1.368,1.632 )	106.51 (37.264,213.699 )	1.044 (1.001,1.153 )	1.133 (1.011,1.327 )	1.214 (0.414,2.454 )	0.00478	0.0365	68.6 (63.6,73.3)
Kisumu	0.84 (0.804,0.882 )	2.249 (2.007,2.5 )	0.741 (0.702,0.806 )	1.632 (1.285,2.029 )	1.257 (0.719,2.032 )	0.0 (0.0,0.0 )	0.0 (0.0,0.0 )	0.813 (0.741,0.873 )	0.991 (0.987,0.995 )	0.83 (0.767,0.894 )	1.347 (1.238,1.459 )	98.283 (32.291,195.948 )	1.068 (1.004,1.205 )	1.063 (1.004,1.178 )	1.261 (0.484,2.559 )	0.00269	0.0252	70.9 (66.9,74.5)
Kitui	0.921 (0.878,0.966 )	1.801 (1.702,1.913 )	0.709 (0.7,0.733 )	2.121 (1.672,2.649 )	2.871 (1.72,4.386 )	0.0 (0.0,0.0 )	0.0 (0.0,0.0 )	0.84 (0.784,0.887 )	0.993 (0.991,0.996 )	0.981 (0.941,0.998 )	1.727 (1.602,1.847 )	83.825 (29.182,167.748 )	1.109 (1.004,1.275 )	1.029 (1.001,1.109 )	0.377 (0.207,0.603 )	0.00461	0.0418	74.2 (69.3,78.2)
Kwale	0.692 (0.68,0.704 )	4.05 (3.833,4.284 )	0.707 (0.7,0.726 )	1.223 (1.018,1.435 )	1.168 (0.511,2.115 )	0.0 (0.0,0.0 )	0.0 (0.0,0.0 )	0.925 (0.868,0.966 )	0.964 (0.946,0.979 )	0.636 (0.603,0.668 )	1.148 (1.072,1.225 )	92.614 (33.796,183.764 )	1.173 (1.017,1.371 )	1.02 (1.001,1.073 )	0.484 (0.303,0.725 )	6.95E-25	0.0234	85.7 (83.3,87.9)
Laikipia	0.939 (0.906,0.975 )	2.167 (1.789,2.569 )	0.998 (0.997,0.999 )	0.673 (0.449,0.926 )	7.251 (4.957,10.259 )	0.0 (0.0,0.0 )	0.001 (0.001,0.001 )	0.678 (0.612,0.734 )	0.877 (0.822,0.916 )	0.76 (0.641,0.904 )	1.414 (1.227,1.641 )	148.737 (52.465,269.525 )	1.099 (1.007,1.273 )	1.085 (1.003,1.249 )	0.055 (0.006,0.209 )	0.00334	0.00735	81.1 (76.1,85.1)
Lamu	0.893 (0.86,0.928 )	1.844 (1.739,2.0 )	0.707 (0.7,0.725 )	2.759 (2.01,3.565 )	2.656 (1.599,4.006 )	0.0 (0.0,0.0 )	0.0 (0.0,0.0 )	0.85 (0.791,0.9 )	0.994 (0.991,0.996 )	0.97 (0.911,0.998 )	1.071 (0.968,1.167 )	76.118 (24.856,154.852 )	1.04 (1.001,1.132 )	1.11 (1.004,1.308 )	0.383 (0.217,0.608 )	0.000859	0.496	40.5 (35.8,45.0)
Machakos	0.944 (0.917,0.971 )	2.271 (1.996,2.625 )	0.993 (0.989,0.996 )	0.595 (0.42,0.789 )	7.277 (5.195,9.968 )	0.0 (0.0,0.0 )	0.001 (0.0,0.001 )	0.692 (0.627,0.749 )	0.846 (0.76,0.905 )	0.761 (0.652,0.864 )	1.819 (1.604,2.044 )	122.582 (31.226,255.741 )	1.078 (1.002,1.25 )	1.065 (1.001,1.235 )	0.134 (0.043,0.303 )	0.00307	0.0359	93.0 (90.6,95.2)
Makueni	0.924 (0.891,0.957 )	1.746 (1.67,1.824 )	0.71 (0.7,0.731 )	1.606 (1.117,2.224 )	1.867 (1.007,3.283 )	0.0 (0.0,0.0 )	0.002 (0.002,0.003 )	0.796 (0.728,0.857 )	0.995 (0.994,0.997 )	0.99 (0.969,0.999 )	1.538 (1.43,1.651 )	89.949 (30.726,179.324 )	1.042 (1.001,1.148 )	1.073 (1.003,1.21 )	1.219 (0.565,2.212 )	0.00332	0.106	65.0 (58.3,71.0)
Mandera	0.747 (0.695,0.805 )	2.745 (2.367,3.16 )	0.719 (0.7,0.764 )	1.597 (1.134,2.112 )	2.278 (1.236,3.594 )	0.0 (0.0,0.0 )	0.0 (0.0,0.0 )	0.848 (0.782,0.906 )	0.992 (0.984,0.996 )	0.781 (0.694,0.869 )	1.649 (1.426,1.881 )	86.728 (26.799,185.842 )	1.153 (1.017,1.355 )	1.108 (1.005,1.28 )	0.254 (0.112,0.456 )	0.00165	0.0304	86.4 (82.6,89.8)
Marsabit	0.8 (0.739,0.866 )	2.208 (1.89,2.583 )	0.747 (0.703,0.818 )	2.059 (1.537,2.642 )	2.189 (1.188,3.467 )	0.0 (0.0,0.0 )	0.0 (0.0,0.0 )	0.867 (0.806,0.917 )	0.995 (0.991,0.997 )	0.885 (0.774,0.99 )	1.622 (1.422,1.848 )	91.065 (28.078,183.628 )	1.062 (1.003,1.194 )	1.106 (1.006,1.285 )	0.168 (0.06,0.328 )	3.07E-14	0.0235	77.8 (71.6,83.0)
Meru	0.895 (0.873,0.917 )	2.097 (1.887,2.324 )	0.99 (0.983,0.995 )	1.09 (0.869,1.363 )	5.21 (3.271,8.309 )	0.0 (0.0,0.0 )	0.001 (0.0,0.001 )	0.772 (0.686,0.841 )	0.77 (0.696,0.838 )	0.769 (0.692,0.85 )	1.765 (1.499,2.042 )	110.359 (39.819,216.573 )	1.01 (1.0,1.034 )	1.661 (1.411,1.946 )	2.121 (0.988,3.754 )	2.09E-30	0.0172	91.5 (89.1,93.6)
Migori	0.893 (0.866,0.921 )	1.854 (1.755,2.0 )	0.705 (0.7,0.718 )	2.078 (1.317,2.943 )	1.91 (0.845,3.773 )	0.0 (0.0,0.0 )	0.002 (0.002,0.003 )	0.815 (0.739,0.875 )	0.993 (0.991,0.995 )	0.966 (0.91,0.998 )	1.305 (1.205,1.396 )	98.701 (32.618,201.275 )	1.033 (1.001,1.116 )	1.127 (1.007,1.323 )	3.009 (1.756,4.746 )	1.76E-17	0.0961	51.9 (46.4,58.0)
Mombasa	0.803 (0.788,0.817 )	2.295 (2.138,2.462 )	0.976 (0.966,0.984 )	3.152 (2.296,4.325 )	1.282 (0.932,1.718 )	0.0 (0.0,0.0 )	0.001 (0.001,0.001 )	0.404 (0.316,0.499 )	0.543 (0.505,0.589 )	0.793 (0.743,0.846 )	1.255 (1.165,1.353 )	99.008 (32.249,199.397 )	1.026 (1.001,1.09 )	1.192 (1.03,1.397 )	19.789 (10.68,32.566 )	0.0423	0.00151	78.7 (76.7,80.8)
Murang'a	0.991 (0.977,0.998 )	1.809 (1.638,2.04 )	0.997 (0.994,0.998 )	1.078 (0.871,1.317 )	11.39 (7.833,15.974 )	0.0 (0.0,0.0 )	0.001 (0.001,0.002 )	0.699 (0.643,0.744 )	0.766 (0.694,0.826 )	0.904 (0.806,0.991 )	1.814 (1.62,2.007 )	102.222 (36.635,199.355 )	1.013 (1.0,1.049 )	1.693 (1.403,2.003 )	0.075 (0.025,0.16 )	0.00191	0.0256	82.1 (77.8,85.6)
Nairobi	0.876 (0.857,0.891 )	2.426 (2.266,2.584 )	0.939 (0.902,0.965 )	4.558 (3.226,6.224 )	2.114 (1.588,2.682 )	0.001 (0.0,0.001 )	0.001 (0.001,0.001 )	0.421 (0.35,0.499 )	0.552 (0.503,0.628 )	0.73 (0.672,0.796 )	1.287 (1.17,1.414 )	98.8 (33.456,199.21 )	1.202 (1.054,1.382 )	1.022 (1.001,1.073 )	5.339 (2.882,9.405 )	0.0279	0.0312	83.9 (81.6,86.3)
Nakuru	0.849 (0.825,0.881 )	2.537 (2.307,2.759 )	0.986 (0.976,0.992 )	0.614 (0.441,0.801 )	3.106 (2.367,4.029 )	0.0 (0.0,0.0 )	0.0 (0.0,0.001 )	0.647 (0.578,0.711 )	0.661 (0.561,0.759 )	0.681 (0.626,0.742 )	1.32 (1.201,1.456 )	105.694 (33.289,222.404 )	1.475 (1.255,1.731 )	1.012 (1.0,1.043 )	0.911 (0.295,1.959 )	0.00413	0.0203	87.3 (85.4,89.0)
Nandi	0.854 (0.806,0.905 )	2.167 (1.892,2.486 )	0.762 (0.704,0.836 )	1.763 (1.382,2.201 )	0.682 (0.311,1.303 )	0.0 (0.0,0.0 )	0.001 (0.001,0.002 )	0.817 (0.732,0.886 )	0.996 (0.993,0.997 )	0.841 (0.767,0.925 )	1.74 (1.546,1.962 )	96.934 (33.7,195.778 )	1.075 (1.003,1.206 )	1.082 (1.003,1.231 )	0.244 (0.025,0.825 )	3.99E-25	0.115	83.4 (79.5,86.9)
Narok	0.909 (0.856,0.963 )	2.286 (2.011,2.578 )	0.707 (0.7,0.723 )	1.774 (1.32,2.293 )	1.896 (1.092,3.09 )	0.0 (0.0,0.0 )	0.0 (0.0,0.001 )	0.865 (0.81,0.911 )	0.989 (0.985,0.992 )	0.805 (0.731,0.884 )	1.231 (1.085,1.4 )	97.937 (33.579,195.954 )	1.034 (1.001,1.117 )	1.132 (1.011,1.328 )	0.215 (0.099,0.383 )	2.01E-13	0.0931	64.6 (56.7,72.1)
Nyamira	0.837 (0.777,0.895 )	1.748 (1.56,2.017 )	0.825 (0.718,0.891 )	1.854 (1.215,2.594 )	2.426 (1.03,4.934 )	0.0 (0.0,0.0 )	0.0 (0.0,0.001 )	0.805 (0.732,0.869 )	0.994 (0.988,0.997 )	0.969 (0.909,0.998 )	1.825 (1.678,1.971 )	79.554 (26.859,162.237 )	1.056 (1.002,1.168 )	1.146 (1.014,1.345 )	1.419 (0.406,2.956 )	7.59E-17	0.0477	78.8 (74.4,82.6)
Nyandarua	0.841 (0.794,0.889 )	1.842 (1.659,2.057 )	0.788 (0.719,0.855 )	2.314 (1.797,2.94 )	1.594 (0.704,3.109 )	0.0 (0.0,0.0 )	0.001 (0.0,0.001 )	0.819 (0.747,0.882 )	0.996 (0.994,0.998 )	0.961 (0.909,0.998 )	2.108 (1.939,2.298 )	90.243 (29.613,184.179 )	1.122 (1.004,1.306 )	1.136 (1.01,1.338 )	0.849 (0.205,2.006 )	0.00391	0.0599	85.9 (83.2,88.5)
Nyeri	0.838 (0.812,0.863 )	2.023 (1.884,2.196 )	0.707 (0.7,0.726 )	2.71 (2.139,3.351 )	2.121 (1.39,3.07 )	0.0 (0.0,0.0 )	0.001 (0.001,0.001 )	0.755 (0.687,0.812 )	0.992 (0.99,0.994 )	0.939 (0.872,0.993 )	1.745 (1.564,1.918 )	96.654 (32.639,190.471 )	1.038 (1.001,1.126 )	1.075 (1.003,1.209 )	0.92 (0.38,1.75 )	0.0101	0.151	78.6 (74.7,82.2)
Samburu	0.839 (0.789,0.893 )	1.952 (1.779,2.154 )	0.72 (0.701,0.767 )	2.08 (1.515,2.701 )	1.926 (1.026,3.115 )	0.0 (0.0,0.0 )	0.0 (0.0,0.0 )	0.881 (0.824,0.926 )	0.993 (0.99,0.996 )	0.968 (0.904,0.998 )	1.474 (1.338,1.621 )	84.455 (27.122,170.964 )	1.048 (1.002,1.161 )	1.115 (1.004,1.316 )	0.156 (0.058,0.302 )	2.64E-13	0.0279	62.9 (55.4,70.2)
Siaya	0.796 (0.759,0.835 )	2.227 (1.979,2.546 )	0.71 (0.7,0.738 )	1.369 (1.063,1.712 )	0.941 (0.488,1.638 )	0.0 (0.0,0.0 )	0.0 (0.0,0.0 )	0.832 (0.76,0.892 )	0.99 (0.984,0.995 )	0.885 (0.802,0.966 )	1.456 (1.316,1.607 )	86.789 (29.147,173.949 )	1.076 (1.002,1.231 )	1.057 (1.002,1.177 )	3.566 (1.633,5.949 )	0.00237	0.0445	71.9 (67.5,76.0)
Taita Taveta	0.788 (0.765,0.812 )	2.31 (2.097,2.534 )	0.705 (0.7,0.719 )	2.557 (1.898,3.162 )	0.749 (0.144,1.859 )	0.0 (0.0,0.0 )	0.0 (0.0,0.001 )	0.825 (0.753,0.887 )	0.979 (0.969,0.986 )	0.876 (0.827,0.929 )	1.253 (1.175,1.336 )	77.209 (24.587,158.976 )	1.025 (1.001,1.083 )	1.131 (1.006,1.313 )	6.627 (4.281,9.422 )	0.0052	4.98E-12	65.9 (60.2,71.2)
Tana River	0.821 (0.758,0.893 )	1.985 (1.752,2.242 )	0.742 (0.702,0.81 )	1.732 (1.206,2.336 )	2.076 (1.134,3.284 )	0.0 (0.0,0.0 )	0.0 (0.0,0.0 )	0.86 (0.798,0.915 )	0.994 (0.99,0.997 )	0.957 (0.871,0.998 )	1.355 (1.172,1.527 )	90.346 (29.352,190.677 )	1.066 (1.002,1.198 )	1.099 (1.005,1.27 )	0.131 (0.044,0.273 )	0	0	57.3 (49.7,65.3)
Tharaka-Nithi	0.791 (0.753,0.828 )	2.474 (2.208,2.759 )	0.998 (0.997,0.999 )	0.663 (0.347,1.072 )	7.578 (4.701,11.502 )	0.0 (0.0,0.0 )	0.0 (0.0,0.0 )	0.697 (0.633,0.757 )	0.867 (0.807,0.91 )	0.702 (0.635,0.777 )	1.808 (1.582,2.044 )	80.003 (26.778,156.106 )	1.114 (1.005,1.28 )	1.112 (1.004,1.301 )	0.698 (0.175,1.576 )	9.25E-15	0.0132	95.0 (93.2,96.4)
Trans Nzoia	0.936 (0.874,0.989 )	1.687 (1.48,1.933 )	0.877 (0.774,0.944 )	1.84 (0.764,2.91 )	3.036 (0.401,7.379 )	0.0 (0.0,0.0 )	0.001 (0.0,0.001 )	0.806 (0.731,0.874 )	0.916 (0.872,0.951 )	0.877 (0.784,0.967 )	1.537 (1.364,1.717 )	87.471 (30.172,181.098 )	1.042 (1.001,1.143 )	1.138 (1.005,1.349 )	1.573 (0.672,2.916 )	1.39E-21	0.00403	74.9 (69.4,80.2)
Turkana	0.846 (0.809,0.887 )	2.403 (2.158,2.673 )	0.715 (0.701,0.751 )	3.296 (2.782,3.836 )	2.048 (1.127,3.336 )	0.0 (0.0,0.0 )	0.0 (0.0,0.0 )	0.887 (0.843,0.929 )	0.993 (0.99,0.996 )	0.808 (0.743,0.877 )	1.276 (1.168,1.399 )	100.767 (36.411,202.856 )	1.021 (1.001,1.074 )	1.267 (1.084,1.489 )	0.215 (0.105,0.379 )	0.00446	1.39E-12	68.3 (63.8,72.6)
Uasin Gishu	0.846 (0.819,0.874 )	2.16 (2.005,2.331 )	0.708 (0.7,0.726 )	2.173 (1.8,2.598 )	1.087 (0.56,1.798 )	0.0 (0.0,0.0 )	0.001 (0.0,0.001 )	0.83 (0.76,0.89 )	0.989 (0.985,0.992 )	0.881 (0.831,0.933 )	1.585 (1.472,1.715 )	85.819 (27.49,181.615 )	1.21 (1.041,1.41 )	1.067 (1.002,1.187 )	2.947 (1.52,4.918 )	0.0218	2.87E-12	78.1 (75.1,80.9)
Vihiga	0.825 (0.779,0.876 )	1.889 (1.687,2.113 )	0.762 (0.704,0.833 )	1.649 (1.12,2.262 )	1.52 (0.654,3.122 )	0.0 (0.0,0.0 )	0.0 (0.0,0.001 )	0.814 (0.731,0.879 )	0.994 (0.989,0.997 )	0.964 (0.887,0.997 )	1.762 (1.599,1.93 )	87.736 (28.07,177.021 )	1.061 (1.002,1.192 )	1.125 (1.007,1.321 )	1.518 (0.468,3.32 )	0.00152	0.0451	77.5 (72.3,81.8)
Wajir	0.71 (0.621,0.771 )	3.296 (2.749,4.107 )	0.731 (0.701,0.847 )	1.48 (0.987,2.051 )	1.824 (0.822,3.112 )	0.0 (0.0,0.0 )	0.0 (0.0,0.0 )	0.878 (0.811,0.937 )	0.98 (0.953,0.992 )	0.723 (0.617,0.829 )	1.113 (0.934,1.353 )	103.762 (32.556,214.231 )	1.059 (1.001,1.196 )	1.112 (1.005,1.298 )	0.211 (0.085,0.391 )	1.18E-21	0.0244	75.0 (66.0,87.5)
West Pokot	0.785 (0.679,0.886 )	2.467 (1.939,3.131 )	0.92 (0.847,0.968 )	2.076 (1.613,2.619 )	1.587 (0.713,2.9 )	0.0 (0.0,0.0 )	0.0 (0.0,0.0 )	0.901 (0.843,0.947 )	0.938 (0.883,0.986 )	0.694 (0.592,0.808 )	1.554 (1.34,1.806 )	96.567 (29.718,195.197 )	1.069 (1.003,1.209 )	1.114 (1.008,1.293 )	0.118 (0.032,0.251 )	1.80E-20	0.0026	88.0 (82.9,92.0)
