# Supplementary material for: COVID-19 transmission dynamics underlying epidemic waves in Kenya
Source: Science. 2021 Oct 7;374(6570):989–94. doi: 10.1126/science.abk0414 (PMC7612211; doi:10.1126/science.abk0414)
Supplement: Supplementary file 4 — Data S1 to S4 [file science.abk0414_data_s1_to_s4.zip › science.abk0414_data_s2.csv]

Date	Baringo_PCR_pos	Baringo_PCR_neg	Bomet_PCR_pos	Bomet_PCR_neg	Bungoma_PCR_pos	Bungoma_PCR_neg	Busia_PCR_pos	Busia_PCR_neg	Elgeyo-Marakwet_PCR_pos	Elgeyo-Marakwet_PCR_neg	Embu_PCR_pos	Embu_PCR_neg	Garissa_PCR_pos	Garissa_PCR_neg	Homa Bay_PCR_pos	Homa Bay_PCR_neg	Isiolo_PCR_pos	Isiolo_PCR_neg	Kajiado_PCR_pos	Kajiado_PCR_neg	Kakamega_PCR_pos	Kakamega_PCR_neg	Kericho_PCR_pos	Kericho_PCR_neg	Kiambu_PCR_pos	Kiambu_PCR_neg	Kilifi_PCR_pos	Kilifi_PCR_neg	Kirinyaga_PCR_pos	Kirinyaga_PCR_neg	Kisii_PCR_pos	Kisii_PCR_neg	Kisumu_PCR_pos	Kisumu_PCR_neg	Kitui_PCR_pos	Kitui_PCR_neg	Kwale_PCR_pos	Kwale_PCR_neg	Laikipia_PCR_pos	Laikipia_PCR_neg	Lamu_PCR_pos	Lamu_PCR_neg	Machakos_PCR_pos	Machakos_PCR_neg	Makueni_PCR_pos	Makueni_PCR_neg	Mandera_PCR_pos	Mandera_PCR_neg	Marsabit_PCR_pos
2020-02-21	0	-17	0	-17	0	-17	0	-17	0	-17	0	-17	0	-17	0	-17	0	-17	0	-17	0	-17	0	-17	0	-17	0	0	0	-17	0	-17	0	-17	0	-17	0	0	0	-17	0	0	0	-17	0	-17	0	-17	0
2020-02-22	0	-17	0	-17	0	-17	0	-17	0	-17	0	-17	0	-17	0	-17	0	-17	0	-17	0	-17	0	-17	0	-17	0	0	0	-17	0	-17	0	-17	0	-17	0	0	0	-17	0	0	0	-17	0	-17	0	-17	0
2020-02-23	0	-17	0	-17	0	-17	0	-17	0	-17	0	-17	0	-17	0	-17	0	-17	0	-17	0	-17	0	-17	0	-17	0	0	0	-17	0	-17	0	-17	0	-17	0	0	0	-17	0	0	0	-17	0	-17	0	-17	0
2020-02-24	0	-17	0	-17	0	-17	0	-17	0	-17	0	-17	0	-17	0	-17	0	-17	0	-17	0	-17	0	-17	0	-17	0	0	0	-17	0	-17	0	-17	0	-17	0	0	0	-17	0	0	0	-17	0	-17	0	-17	0
2020-02-25	0	-17	0	-17	0	-17	0	-17	0	-17	0	-17	0	-17	0	-17	0	-17	0	-17	0	-17	0	-17	0	-17	0	0	0	-17	0	-17	0	-17	0	-17	0	0	0	-17	0	0	0	-17	0	-17	0	-17	0
2020-02-26	0	-17	0	-17	0	-17	0	-17	0	-17	0	-17	0	-17	0	-17	0	-17	0	-17	0	-17	0	-17	0	-17	0	0	0	-17	0	-17	0	-17	0	-17	0	0	0	-17	0	0	0	-17	0	-17	0	-17	0
2020-02-27	0	-17	0	-17	0	-17	0	-17	0	-17	0	-17	0	-17	0	-17	0	-17	0	-17	0	-17	0	-17	0	-17	0	0	0	-17	0	-17	0	-17	0	-17	0	0	0	-17	0	0	0	-17	0	-17	0	-17	0
2020-02-28	0	-17	0	-17	0	-17	0	-17	0	-17	0	-17	0	-17	0	-17	0	-17	0	-17	0	-17	0	-17	0	-17	0	0	0	-17	0	-17	0	-17	0	-17	0	0	0	-17	0	0	0	-17	0	-17	0	-17	0
2020-02-29	0	-17	0	-17	0	-17	0	-17	0	-17	0	-17	0	-17	0	-17	0	-17	0	-17	0	-17	0	-17	0	-17	0	0	0	-17	0	-17	0	-17	0	-17	0	0	0	-17	0	0	0	-17	0	-17	0	-17	0
2020-03-01	0	-17	0	-17	0	-17	0	-17	0	-17	0	-17	0	-17	0	-17	0	-17	0	-17	0	-17	0	-17	0	-17	0	0	0	-17	0	-17	0	-17	0	-17	0	0	0	-17	0	0	0	-17	0	-17	0	-17	0
2020-03-02	0	-17	0	-17	0	-17	0	-17	0	-17	0	-17	0	-17	0	-17	0	-17	0	-17	0	-17	0	-17	0	-17	0	0	0	-17	0	-17	0	-17	0	-17	0	0	0	-17	0	0	0	-17	0	-17	0	-17	0
2020-03-03	0	-17	0	-17	0	-17	0	-17	0	-17	0	-17	0	-17	0	-17	0	-17	0	-17	0	-17	0	-17	0	-17	0	0	0	-17	0	-17	0	-17	0	-17	0	0	0	-17	0	0	0	-17	0	-17	0	-17	0
2020-03-04	0	-17	0	-17	0	-17	0	-17	0	-17	0	-17	0	-17	0	-17	0	-17	0	-17	0	-17	0	-17	0	-17	0	0	0	-17	0	-17	0	-17	0	-17	0	0	0	-17	0	0	0	-17	0	-17	0	-17	0
2020-03-05	0	-17	0	-17	0	-17	0	-17	0	-17	0	-17	0	-17	0	-17	0	-17	0	-17	0	-17	0	-17	0	-17	0	0	0	-17	0	-17	0	-17	0	-17	0	0	0	-17	0	0	0	-17	0	-17	0	-17	0
2020-03-06	0	-17	0	-17	0	-17	0	-17	0	-17	0	-17	0	-17	0	-17	0	-17	0	-17	0	-17	0	-17	0	-17	0	0	0	-17	0	-17	0	-17	0	-17	0	0	0	-17	0	0	0	-17	0	-17	0	-17	0
2020-03-07	0	-17	0	-17	0	-17	0	-17	0	-17	0	-17	0	-17	0	-17	0	-17	0	-17	0	-17	0	-17	0	-17	0	0	0	-17	0	-17	0	-17	0	-17	0	0	0	-17	0	0	0	-17	0	-17	0	-17	0
2020-03-08	0	-17	0	-17	0	-17	0	-17	0	-17	0	-17	0	-17	0	-17	0	-17	0	-17	0	-17	0	-17	0	-17	0	0	0	-17	0	-17	0	-17	0	-17	0	0	0	-17	0	0	0	-17	0	-17	0	-17	0
2020-03-09	0	-17	0	-17	0	-17	0	-17	0	-17	0	-17	0	-17	0	-17	0	-17	0	-17	0	-17	0	-17	0	-17	0	0	0	-17	0	-17	0	-17	0	-17	0	0	0	-17	0	0	0	-17	0	-17	0	-17	0
2020-03-10	0	-17	0	-17	0	-17	0	-17	0	-17	0	-17	0	-17	0	-17	0	-17	0	-17	0	-17	0	-17	0	-17	0	0	0	-17	0	-17	0	-17	0	-17	0	0	0	-17	0	0	0	-17	0	-17	0	-17	0
2020-03-11	0	-17	0	-17	0	-17	0	-17	0	-17	0	-17	0	-17	0	-17	0	-17	0	-17	0	-17	0	-17	0	-17	0	0	0	-17	0	-17	0	-17	0	-17	0	0	0	-17	0	0	0	-17	0	-17	0	-17	0
2020-03-12	0	-17	0	-17	0	-17	0	-17	0	-17	0	-17	0	-17	0	-17	0	-17	0	-17	0	-17	0	-17	0	-17	0	0	0	-17	0	-17	0	-17	0	-17	0	0	0	-17	0	0	0	-17	0	-17	0	-17	0
2020-03-13	0	-17	0	-17	0	-17	0	-17	0	-17	0	-17	0	-17	0	-17	0	-17	1	-17	0	-17	0	-17	0	-17	0	0	0	-17	0	-17	0	-17	0	-17	0	0	0	-17	0	0	0	-17	0	-17	0	-17	0
2020-03-14	0	-17	0	-17	0	-17	0	-17	0	-17	0	-17	0	-17	0	-17	0	-17	0	-17	0	-17	0	-17	0	-17	0	0	0	-17	0	-17	0	-17	0	-17	0	0	0	-17	0	0	0	-17	0	-17	0	-17	0
2020-03-15	0	-17	0	-17	0	-17	0	-17	0	-17	0	-17	0	-17	0	-17	0	-17	1	-17	0	-17	0	-17	0	-17	0	0	0	-17	0	-17	0	-17	0	-17	0	0	0	-17	0	0	0	-17	0	-17	0	-17	0
2020-03-16	0	-17	0	-17	0	-17	0	-17	0	-17	0	-17	0	-17	0	-17	0	-17	0	-17	0	-17	0	-17	0	-17	0	0	0	-17	0	-17	0	-17	0	-17	0	0	0	-17	0	0	0	-17	0	-17	0	-17	0
2020-03-17	0	-17	0	-17	0	-17	0	-17	0	-17	0	-17	0	-17	0	-17	0	-17	0	-17	0	-17	0	-17	0	-17	0	0	0	-17	0	-17	0	-17	0	-17	0	0	0	-17	0	0	0	-17	0	-17	0	-17	0
2020-03-18	0	-17	0	-17	0	-17	0	-17	0	-17	0	-17	0	-17	0	-17	0	-17	0	-17	0	-17	0	-17	0	-17	0	0	0	-17	0	-17	0	-17	0	-17	0	0	0	-17	0	0	0	-17	0	-17	0	-17	0
2020-03-19	0	-17	0	-17	0	-17	0	-17	0	-17	0	-17	0	-17	0	-17	0	-17	0	-17	0	-17	0	-17	0	-17	0	1	0	-17	0	-17	0	-17	0	-17	0	0	0	-17	0	0	0	-17	0	-17	0	-17	0
2020-03-20	0	-17	0	-17	0	-17	0	-17	0	-17	0	-17	0	-17	0	-17	0	-17	0	-17	0	-17	0	-17	0	-17	0	0	0	-17	0	-17	0	-17	0	-17	0	0	0	-17	0	0	0	-17	0	-17	0	-17	0
2020-03-21	0	-17	0	-17	0	-17	0	-17	0	-17	0	-17	0	-17	0	-17	0	-17	0	-17	0	-17	0	-17	0	-17	0	0	0	-17	0	-17	0	-17	0	-17	0	0	0	-17	0	0	0	-17	0	-17	0	-17	0
2020-03-22	0	-17	0	-17	0	-17	0	-17	0	-17	0	-17	0	-17	0	-17	0	-17	0	-17	0	-17	0	-17	0	-17	0	0	0	-17	0	-17	0	-17	0	-17	0	0	0	-17	0	0	0	-17	0	-17	0	-17	0
2020-03-23	0	-17	0	-17	0	-17	0	-17	0	-17	0	-17	0	-17	0	-17	0	-17	0	-17	0	-17	0	-17	0	-17	0	3	0	-17	0	-17	0	-17	0	-17	0	0	0	-17	0	0	0	-17	0	-17	0	-17	0
2020-03-24	0	-17	0	-17	0	-17	0	-17	0	-17	0	-17	0	-17	0	-17	0	-17	0	-17	0	-17	0	-17	0	-17	1	3	0	-17	0	-17	0	-17	0	-17	0	0	0	-17	0	0	0	-17	0	-17	0	-17	0
2020-03-25	0	-17	0	-17	0	-17	0	-17	0	-17	0	-17	0	-17	0	-17	0	-17	0	-17	1	-17	0	-17	0	-17	0	6	0	-17	0	-17	0	-17	0	-17	0	0	0	-17	0	0	0	-17	0	-17	0	-17	0
2020-03-26	0	-17	0	-17	0	-17	0	-17	0	-17	0	-17	0	-17	0	-17	0	-17	0	-17	0	-17	0	-17	0	-17	2	7	0	-17	0	-17	0	-17	0	-17	0	3	0	-17	0	0	0	-17	0	-17	0	-17	0
2020-03-27	0	-17	0	-17	0	-17	0	-17	0	-17	0	-17	0	-17	0	-17	0	-17	0	-17	0	-17	0	-17	0	-17	0	4	0	-17	0	-17	0	-17	0	-17	0	0	0	-17	0	0	0	-17	0	-17	0	-17	0
2020-03-28	0	-17	0	-17	0	-17	0	-17	0	-17	0	-17	0	-17	0	-17	0	-17	0	-17	0	-17	0	-17	0	-17	0	5	0	-17	0	-17	0	-17	0	-17	0	0	0	-17	0	0	0	-17	0	-17	0	-17	0
2020-03-29	0	-17	0	-17	0	-17	0	-17	0	-17	0	-17	0	-17	0	-17	0	-17	0	-17	0	-17	0	-17	0	-17	0	3	0	-17	0	-17	0	-17	0	-17	0	1	0	-17	0	0	0	-17	0	-17	0	-17	0
2020-03-30	0	-17	0	-17	0	-17	0	-17	0	-17	0	-17	0	-17	0	-17	0	-17	0	-17	0	-17	0	-17	1	-17	1	12	0	-17	0	-17	0	-17	1	-17	0	1	0	-17	0	0	0	-17	0	-17	0	-17	0
2020-03-31	0	-17	0	-17	0	-17	0	-17	0	-17	0	-17	0	-17	0	-17	0	-17	0	-17	0	-17	0	-17	0	-17	0	0	0	-17	0	-17	0	-17	0	-17	0	0	0	-17	0	0	0	-17	0	-17	0	-17	0
2020-04-01	0	-17	0	-17	0	-17	0	-17	0	-17	0	-17	0	-17	0	-17	0	-17	0	-17	1	-17	1	-17	2	-17	0	4	0	-17	0	-17	0	-17	0	-17	0	0	0	-17	0	0	1	-17	0	-17	0	-17	0
2020-04-02	0	-17	0	-17	0	-17	0	-17	0	-17	0	-17	0	-17	0	-17	0	-17	1	-17	0	-17	0	-17	1	-17	0	7	0	-17	0	-17	0	-17	0	-17	0	0	1	-17	0	0	2	-17	0	-17	0	-17	0
2020-04-03	0	-17	0	-17	0	-17	0	-17	0	-17	0	-17	0	-17	0	-17	0	-17	0	-17	0	-17	0	-17	1	-17	0	10	0	-17	0	-17	0	-17	0	-17	0	0	1	-17	0	0	1	-17	0	-17	0	-17	0
2020-04-04	0	-17	0	-17	0	-17	0	-17	0	-17	0	-17	0	-17	1	-17	0	-17	0	-17	0	-17	0	-17	0	-17	0	1	0	-17	0	-17	0	-17	0	-17	0	3	0	-17	0	0	0	-17	0	-17	0	-17	0
2020-04-05	0	-17	0	-17	0	-17	0	-17	0	-17	0	-17	0	-17	0	-17	0	-17	0	-17	0	-17	0	-17	0	-17	1	9	0	-17	0	-17	0	-17	0	-17	0	0	0	-17	0	0	0	-17	0	-17	0	-17	0
2020-04-06	0	-17	0	-17	0	-17	0	-17	0	-17	0	-17	0	-17	0	-17	0	-17	0	-17	0	-17	0	-17	0	-17	0	30	0	-17	0	-17	0	-17	1	-17	0	0	0	-17	0	0	0	-17	0	-17	0	-17	0
2020-04-07	0	-17	0	-17	0	-17	0	-17	0	-17	0	-17	0	-17	0	-17	0	-17	0	-17	0	-17	0	-17	1	-17	0	0	0	-17	0	-17	0	-17	0	-17	0	4	0	-17	0	0	1	-17	0	-17	2	-17	0
2020-04-08	0	-17	0	-17	0	-17	0	-17	0	-17	0	-17	0	-17	0	-17	0	-17	0	-17	0	-17	0	-17	0	-17	0	6	0	-17	0	-17	0	-17	0	-17	0	0	0	-17	0	0	0	-17	0	-17	0	-17	0
2020-04-09	0	-17	0	-17	0	-17	0	-17	0	-17	0	-17	0	-17	0	-17	0	-17	0	-17	0	-17	0	-17	0	-17	0	3	0	-17	0	-17	0	-17	0	-17	0	0	0	-17	0	0	0	-17	0	-17	0	-17	0
2020-04-10	0	-17	0	-17	0	-17	0	-17	0	-17	0	-17	0	-17	0	-17	0	-17	0	-17	0	-17	0	-17	0	-17	1	5	0	-17	0	-17	0	-17	0	-17	0	27	0	-17	0	0	0	-17	0	-17	0	-17	0
2020-04-11	0	-17	0	-17	0	-17	0	-17	0	-17	0	-17	0	-17	0	-17	0	-17	0	-17	0	-17	0	-17	0	-17	0	8	0	-17	0	-17	0	-17	0	-17	0	0	0	-17	0	0	0	-17	0	-17	0	-17	0
2020-04-12	0	-17	0	-17	0	-17	0	-17	0	-17	0	-17	0	-17	0	-17	0	-17	0	-17	0	-17	0	-17	0	-17	0	3	0	-17	0	-17	0	-17	0	-17	0	3	0	-17	0	0	0	-17	0	-17	0	-17	0
2020-04-13	0	-17	0	-17	0	-17	0	-17	0	-17	0	-17	0	-17	0	-17	0	-17	0	-17	0	-17	0	-17	0	-17	0	1	0	-17	0	-17	0	-17	0	-17	0	0	0	-17	0	0	0	-17	0	-17	4	-17	0
2020-04-14	0	-17	0	-17	0	-17	0	-17	0	-17	0	-17	0	-17	0	-17	0	-17	0	-17	0	-17	0	-17	0	-17	0	0	0	-17	0	-17	0	-17	0	-17	0	4	0	-17	0	0	0	-17	0	-17	0	-17	0
2020-04-15	0	-17	0	-17	0	-17	0	-17	0	-17	0	-17	0	-17	0	-17	0	-17	0	-17	0	-17	0	-17	0	-17	0	1	0	-17	0	-17	0	-17	0	-17	0	0	0	-17	0	3	0	-17	0	-17	0	-17	0
2020-04-16	0	-17	0	-17	0	-17	0	-17	0	-17	0	-17	0	-17	0	-17	0	-17	0	-17	0	-17	0	-17	1	-17	0	5	0	-17	0	-17	0	-17	0	-17	0	0	0	-17	0	0	2	-17	0	-17	0	-17	0
2020-04-17	0	-17	0	-17	0	-17	0	-17	0	-17	0	-17	0	-17	0	-17	0	-17	0	-17	0	-17	0	-17	0	-17	1	2	0	-17	0	-17	0	-17	0	-17	0	5	0	-17	0	0	0	-17	0	-17	0	-17	0
2020-04-18	0	-17	0	-17	0	-17	0	-17	0	-17	0	-17	0	-17	0	-17	0	-17	0	-17	0	-17	0	-17	0	-17	0	24	0	-17	0	-17	0	-17	0	-17	0	0	0	-17	0	0	0	-17	0	-17	0	-17	0
2020-04-19	0	-17	0	-17	0	-17	0	-17	0	-17	0	-17	0	-17	0	-17	0	-17	1	-17	0	-17	0	-17	1	-17	0	4	0	-17	0	-17	0	-17	0	-17	0	0	0	-17	0	2	0	-17	0	-17	0	-17	0
2020-04-20	0	-17	0	-17	0	-17	0	-17	0	-17	0	-17	0	-17	0	-17	0	-17	0	-17	0	-17	0	-17	4	-17	0	13	0	-17	0	-17	0	-17	0	-17	0	4	0	-17	0	0	0	-17	0	-17	0	-17	0
2020-04-21	0	-17	0	-17	0	-17	0	-17	0	-17	0	-17	0	-17	0	-17	0	-17	0	-17	0	-17	0	-17	0	-17	0	4	0	-17	0	-17	0	-17	0	-17	0	0	0	-17	0	0	0	-17	0	-17	2	-17	0
2020-04-22	0	-17	0	-17	0	-17	0	-17	0	-17	0	-17	0	-17	0	-17	0	-17	0	-17	0	-17	0	-17	0	-17	0	10	0	-17	0	-17	0	-17	0	-17	0	2	0	-17	0	0	0	-17	0	-17	0	-17	0
2020-04-23	0	-17	0	-17	0	-17	0	-17	0	-17	0	-17	0	-17	0	-17	0	-17	0	-17	0	-17	0	-17	0	-17	0	0	0	-17	0	-17	0	-17	0	-17	1	3	0	-17	0	1	0	-17	0	-17	0	-17	0
2020-04-24	0	-17	0	-17	0	-17	0	-17	0	-17	0	-17	0	-17	0	-17	0	-17	0	-17	0	-17	0	-17	0	-17	0	27	0	-17	0	-17	0	-17	0	-17	0	15	0	-17	0	0	0	-17	0	-17	0	-17	0
2020-04-25	0	-17	0	-17	0	-17	0	-17	0	-17	0	-17	0	-17	0	-17	0	-17	0	-17	0	-17	0	-17	2	-17	0	27	0	-17	0	-17	0	-17	0	-17	0	0	0	-17	0	0	0	-17	0	-17	0	-17	0
2020-04-26	0	-17	0	-17	0	-17	0	-17	0	-17	0	-17	0	-17	0	-17	0	-17	0	-17	0	-17	0	-17	1	-17	0	8	0	-17	0	-17	0	-17	0	-17	0	17	0	-17	0	0	0	-17	0	-17	0	-17	0
2020-04-27	0	-17	0	-17	0	-17	0	-17	0	-17	0	-17	0	-17	0	-17	0	-17	0	-17	0	-17	0	-17	1	-17	0	79	0	-17	0	-17	0	-17	0	-17	1	10	0	-17	0	0	0	-17	0	-17	0	-17	0
2020-04-28	0	-17	0	-17	0	-17	0	-17	0	-17	0	-17	0	-17	0	-17	0	-17	0	-17	0	-17	0	-17	0	-17	0	39	0	-17	0	-17	0	-17	0	-17	0	0	0	-17	0	0	0	-17	0	-17	0	-17	0
2020-04-29	0	-17	0	-17	0	-17	0	-17	0	-17	0	-17	0	-17	0	-17	0	-17	0	-17	0	-17	0	-17	0	-17	0	4	0	-17	0	-17	0	-17	0	-17	0	26	0	-17	0	0	0	-17	0	-17	0	-17	0
2020-04-30	0	-17	0	-17	0	-17	0	-17	0	-17	0	-17	0	-17	0	-17	0	-17	0	-17	0	-17	0	-17	0	-17	0	83	0	-17	0	-17	0	-17	1	-17	0	0	0	-17	0	0	0	-17	0	-17	0	-17	0
2020-05-01	0	-17	0	-17	0	-17	0	-17	0	-17	0	-17	0	-17	0	-17	0	-17	0	-17	0	-17	0	-17	0	-17	0	56	0	-17	0	-17	0	-17	0	-17	0	0	0	-17	0	0	0	-17	0	-17	0	-17	0
2020-05-02	0	-17	0	-17	0	-17	0	-17	0	-17	0	-17	0	-17	0	-17	0	-17	0	-17	0	-17	0	-17	0	-17	0	86	0	-17	0	-17	0	-17	0	-17	0	0	0	-17	0	0	0	-17	0	-17	0	-17	0
2020-05-03	0	-17	0	-17	0	-17	0	-17	0	-17	0	-17	0	-17	0	-17	0	-17	0	-17	0	-17	0	-17	0	-17	0	0	0	-17	0	-17	0	-17	1	-17	0	0	0	-17	0	0	0	-17	0	-17	0	-17	0
2020-05-04	0	-17	0	-17	0	-17	0	-17	0	-17	0	-17	0	-17	0	-17	0	-17	0	-17	0	-17	0	-17	0	-17	0	0	0	-17	0	-17	0	-17	0	-17	0	0	0	-17	0	0	1	-17	0	-17	0	-17	0
2020-05-05	0	-17	0	-17	0	-17	0	-17	0	-17	0	-17	0	-17	0	-17	0	-17	0	-17	0	-17	0	-17	0	-17	0	46	0	-17	0	-17	0	-17	0	-17	2	40	0	-17	0	1	0	-17	0	-17	0	-17	0
2020-05-06	0	-17	0	-17	0	-17	2	-17	0	-17	0	-17	0	-17	0	-17	0	-17	0	-17	0	-17	0	-17	1	-17	0	45	0	-17	0	-17	0	-17	0	-17	0	71	0	-17	0	0	0	-17	0	-17	0	-17	0
2020-05-07	0	-17	0	-17	0	-17	0	-17	0	-17	0	-17	0	-17	0	-17	1	-17	2	-17	0	-17	0	-17	0	-17	0	0	0	-17	0	-17	0	-17	0	-17	0	0	0	-17	0	0	0	-17	0	-17	0	-17	0
2020-05-08	0	-17	0	-17	0	-17	0	-17	0	-17	0	-17	0	-17	0	-17	0	-17	0	-17	0	-17	0	-17	0	-17	0	0	0	-17	0	-17	0	-17	0	-17	0	0	0	-17	0	0	1	-17	0	-17	0	-17	0
2020-05-09	0	-17	0	-17	0	-17	0	-17	0	-17	0	-17	0	-17	1	-17	0	-17	2	-17	0	-17	0	-17	1	-17	0	9	0	-17	0	-17	0	-17	0	-17	0	18	0	-17	0	0	1	-17	0	-17	0	-17	0
2020-05-10	0	-17	0	-17	0	-17	0	-17	0	-17	0	-17	0	-17	0	-17	0	-17	1	-17	0	-17	0	-17	0	-17	0	52	0	-17	0	-17	0	-17	0	-17	0	0	0	-17	0	0	0	-17	0	-17	6	-17	0
2020-05-11	0	-17	0	-17	0	-17	0	-17	0	-17	0	-17	0	-17	0	-17	0	-17	9	-17	0	-17	0	-17	0	-17	0	8	0	-17	0	-17	0	-17	0	-17	0	12	0	-17	0	0	1	-17	0	-17	0	-17	0
2020-05-12	0	-17	0	-17	0	-17	0	-17	0	-17	0	-17	0	-17	0	-17	0	-17	0	-17	0	-17	0	-17	1	-17	0	0	0	-17	0	-17	0	-17	0	-17	0	0	0	-17	0	0	1	-17	0	-17	1	-17	0
2020-05-13	0	-17	1	-17	0	-17	0	-17	0	-17	0	-17	0	-17	0	-17	0	-17	3	-17	0	-17	0	-17	0	-17	0	33	0	-17	0	-17	0	-17	0	-17	0	0	0	-17	0	0	0	-17	0	-17	0	-17	0
2020-05-14	0	-17	0	-17	0	-17	0	-17	0	-17	0	-17	0	-17	0	-17	0	-17	4	-17	0	-17	0	-17	0	-17	0	1	0	-17	0	-17	0	-17	0	-17	0	11	0	-17	0	0	0	-17	0	-17	0	-17	0
2020-05-15	0	-17	0	-17	0	-17	0	-17	0	-17	0	-17	0	-17	0	-17	0	-17	3	-17	0	-17	0	-17	2	-17	0	1	0	-17	0	-17	0	-17	0	-17	4	67	0	-17	0	0	0	-17	0	-17	0	-17	0
2020-05-16	0	-17	0	-17	0	-17	2	-17	0	-17	0	-17	0	-17	0	-17	0	-17	1	-17	0	-17	0	-17	1	-17	1	59	0	-17	0	-17	0	-17	0	-17	4	23	0	-17	0	0	0	-17	0	-17	4	-17	0
2020-05-17	0	-17	0	-17	0	-17	0	-17	0	-17	0	-17	0	-17	0	-17	0	-17	3	-17	0	-17	0	-17	0	-17	0	86	0	-17	0	-17	0	-17	1	-17	11	119	0	-17	0	0	0	-17	0	-17	0	-17	0
2020-05-18	0	-17	0	-17	0	-17	0	-17	0	-17	0	-17	2	-17	0	-17	0	-17	8	-17	0	-17	0	-17	3	-17	0	46	0	-17	0	-17	0	-17	0	-17	8	57	0	-17	0	0	0	-17	0	-17	0	-17	0
2020-05-19	0	-17	0	-17	0	-17	0	-17	0	-17	0	-17	0	-17	0	-17	0	-17	7	-17	0	-17	0	-17	0	-17	1	56	0	-17	0	-17	0	-17	0	-17	0	0	0	-17	0	0	0	-17	0	-17	0	-17	0
2020-05-20	0	-17	0	-17	0	-17	1	-17	0	-17	0	-17	1	-17	0	-17	0	-17	3	-17	0	-17	0	-17	0	-17	0	47	1	-17	1	-17	0	-17	0	-17	0	0	0	-17	0	0	0	-17	1	-17	0	-17	0
2020-05-21	0	-17	0	-17	0	-17	0	-17	0	-17	0	-17	3	-17	0	-17	0	-17	3	-17	0	-17	0	-17	0	-17	0	3	0	-17	0	-17	0	-17	0	-17	12	73	0	-17	0	0	0	-17	0	-17	0	-17	0
2020-05-22	0	-17	0	-17	0	-17	7	-17	0	-17	0	-17	0	-17	0	-17	0	-17	5	-17	0	-17	0	-17	1	-17	2	34	0	-17	0	-17	0	-17	0	-17	19	76	0	-17	0	1	0	-17	0	-17	0	-17	0
2020-05-23	0	-17	0	-17	0	-17	6	-17	0	-17	0	-17	0	-17	0	-17	0	-17	2	-17	0	-17	0	-17	2	-17	0	13	0	-17	0	-17	3	-17	0	-17	0	24	0	-17	0	0	1	-17	0	-17	0	-17	0
2020-05-24	0	-17	0	-17	0	-17	0	-17	0	-17	0	-17	1	-17	0	-17	0	-17	0	-17	0	-17	0	-17	0	-17	0	40	0	-17	0	-17	0	-17	0	-17	3	13	0	-17	0	1	0	-17	0	-17	0	-17	0
2020-05-25	0	-17	0	-17	0	-17	0	-17	0	-17	0	-17	0	-17	0	-17	1	-17	0	-17	0	-17	0	-17	6	-17	0	33	0	-17	0	-17	0	-17	0	-17	0	14	0	-17	0	0	0	-17	0	-17	0	-17	0
2020-05-26	0	-17	0	-17	0	-17	0	-17	0	-17	0	-17	0	-17	0	-17	0	-17	6	-17	0	-17	0	-17	6	-17	0	19	0	-17	0	-17	0	-17	3	-17	10	34	0	-17	0	0	0	-17	0	-17	0	-17	0
2020-05-27	0	-17	0	-17	0	-17	1	-17	0	-17	0	-17	1	-17	0	-17	0	-17	3	-17	0	-17	0	-17	3	-17	1	15	0	-17	0	-17	2	-17	0	-17	0	33	0	-17	0	0	0	-17	0	-17	0	-17	0
2020-05-28	0	-17	0	-17	0	-17	3	-17	0	-17	1	-17	0	-17	1	-17	0	-17	1	-17	0	-17	0	-17	3	-17	0	38	0	-17	0	-17	0	-17	0	-17	0	0	0	-17	0	0	1	-17	1	-17	0	-17	0
2020-05-29	0	-17	0	-17	0	-17	16	-17	0	-17	0	-17	0	-17	0	-17	1	-17	5	-17	0	-17	0	-17	3	-17	0	33	0	-17	0	-17	0	-17	0	-17	0	0	0	-17	0	0	0	-17	0	-17	0	-17	0
2020-05-30	0	-17	0	-17	0	-17	3	-17	0	-17	0	-17	1	-17	0	-17	1	-17	1	-17	0	-17	1	-17	5	-17	1	38	0	-17	1	-17	0	-17	0	-17	0	1	0	-17	0	0	0	-17	1	-17	0	-17	0
2020-05-31	0	-17	0	-17	0	-17	6	-17	0	-17	0	-17	0	-17	0	-17	0	-17	2	-17	0	-17	0	-17	2	-17	1	6	0	-17	0	-17	0	-17	0	-17	10	59	1	-17	0	0	0	-17	0	-17	0	-17	0
2020-06-01	0	-17	0	-17	0	-17	4	-17	0	-17	0	-17	0	-17	0	-17	0	-17	2	-17	0	-17	0	-17	0	-17	4	27	0	-17	0	-17	0	-17	0	-17	4	36	0	-17	0	0	0	-17	0	-17	0	-17	0
2020-06-02	0	-17	0	-17	0	-17	13	-17	0	-17	0	-17	2	-17	0	-17	0	-17	4	-17	0	-17	0	-17	4	-17	0	0	0	-17	0	-17	0	-17	0	-17	5	17	0	-17	0	0	0	-17	0	-17	0	-17	0
2020-06-03	0	-17	0	-17	0	-17	21	-17	0	-17	0	-17	1	-17	0	-17	0	-17	3	-17	0	-17	0	-17	2	-17	0	0	0	-17	0	-17	0	-17	0	-17	0	0	1	-17	0	0	0	-17	0	-17	0	-17	0
2020-06-04	0	-17	0	-17	0	-17	28	-17	1	-17	0	-17	3	-17	0	-17	0	-17	6	-17	1	-17	0	-17	3	-17	0	51	0	-17	0	-17	0	-17	0	-17	0	0	0	-17	0	0	0	-17	0	-17	0	-17	0
2020-06-05	0	-17	0	-17	0	-17	14	-17	0	-17	0	-17	1	-17	0	-17	0	-17	1	-17	0	-17	0	-17	2	-17	5	49	0	-17	0	-17	1	-17	0	-17	9	74	0	-17	0	0	5	-17	0	-17	0	-17	0
2020-06-06	0	-17	0	-17	0	-17	55	-17	0	-17	0	-17	0	-17	0	-17	0	-17	1	-17	0	-17	0	-17	0	-17	0	41	0	-17	0	-17	1	-17	0	-17	4	46	0	-17	0	0	1	-17	0	-17	0	-17	0
2020-06-07	0	-17	0	-17	0	-17	29	-17	0	-17	0	-17	1	-17	0	-17	0	-17	0	-17	0	-17	0	-17	14	-17	0	7	0	-17	0	-17	4	-17	0	-17	1	103	0	-17	0	0	3	-17	1	-17	0	-17	0
2020-06-08	0	-17	0	-17	1	-17	3	-17	0	-17	0	-17	1	-17	0	-17	0	-17	7	-17	1	-17	0	-17	1	-17	5	24	0	-17	0	-17	1	-17	1	-17	10	68	0	-17	0	0	0	-17	0	-17	0	-17	1
2020-06-09	0	-17	0	-17	3	-17	13	-17	0	-17	0	-17	0	-17	0	-17	0	-17	0	-17	0	-17	0	-17	14	-17	3	91	0	-17	0	-17	0	-17	0	-17	0	0	0	-17	0	0	4	-17	0	-17	0	-17	0
2020-06-10	0	-17	0	-17	0	-17	17	-17	0	-17	0	-17	1	-17	0	-17	0	-17	1	-17	0	-17	0	-17	5	-17	3	27	0	-17	0	-17	2	-17	0	-17	3	42	0	-17	0	1	3	-17	0	-17	0	-17	0
2020-06-11	0	-17	0	-17	0	-17	38	-17	0	-17	0	-17	0	-17	0	-17	0	-17	5	-17	0	-17	0	-17	2	-17	0	45	0	-17	0	-17	0	-17	0	-17	6	57	0	-17	0	1	0	-17	0	-17	0	-17	0
2020-06-12	0	-17	0	-17	0	-17	12	-17	0	-17	0	-17	1	-17	0	-17	0	-17	0	-17	0	-17	0	-17	0	-17	1	6	0	-17	0	-17	1	-17	0	-17	0	26	0	-17	0	0	0	-17	0	-17	0	-17	0
2020-06-13	0	-17	0	-17	0	-17	16	-17	0	-17	0	-17	0	-17	0	-17	0	-17	4	-17	0	-17	0	-17	10	-17	0	17	0	-17	0	-17	2	-17	0	-17	0	0	0	-17	0	0	3	-17	0	-17	0	-17	0
2020-06-14	0	-17	0	-17	0	-17	4	-17	0	-17	0	-17	0	-17	0	-17	0	-17	15	-17	0	-17	0	-17	4	-17	0	0	0	-17	0	-17	0	-17	0	-17	0	0	0	-17	0	0	1	-17	0	-17	0	-17	0
2020-06-15	0	-17	0	-17	1	-17	6	-17	0	-17	0	-17	0	-17	0	-17	0	-17	1	-17	0	-17	0	-17	2	-17	0	0	0	-17	0	-17	0	-17	1	-17	0	0	0	-17	0	0	0	-17	0	-17	0	-17	0
2020-06-16	0	-17	0	-17	0	-17	5	-17	0	-17	0	-17	0	-17	0	-17	0	-17	2	-17	0	-17	0	-17	8	-17	2	50	0	-17	0	-17	0	-17	0	-17	0	0	0	-17	0	0	1	-17	0	-17	0	-17	0
2020-06-17	0	-17	0	-17	0	-17	6	-17	0	-17	0	-17	1	-17	0	-17	0	-17	14	-17	0	-17	0	-17	9	-17	4	34	0	-17	0	-17	1	-17	0	-17	2	19	0	-17	0	0	3	-17	0	-17	0	-17	0
2020-06-18	0	-17	0	-17	0	-17	5	-17	0	-17	1	-17	3	-17	0	-17	3	-17	13	-17	0	-17	0	-17	7	-17	0	20	0	-17	0	-17	0	-17	1	-17	0	0	0	-17	0	0	4	-17	0	-17	0	-17	0
2020-06-19	0	-17	0	-17	0	-17	3	-17	0	-17	0	-17	5	-17	0	-17	0	-17	18	-17	0	-17	2	-17	5	-17	0	35	0	-17	0	-17	0	-17	0	-17	0	0	0	-17	0	0	3	-17	0	-17	0	-17	0
2020-06-20	0	-17	0	-17	0	-17	3	-17	0	-17	0	-17	0	-17	0	-17	0	-17	2	-17	0	-17	0	-17	0	-17	7	93	0	-17	0	-17	0	-17	0	-17	4	38	0	-17	0	0	0	-17	0	-17	0	-17	0
2020-06-21	0	-17	0	-17	0	-17	3	-17	0	-17	0	-17	0	-17	2	-17	0	-17	7	-17	1	-17	0	-17	14	-17	0	14	0	-17	1	-17	1	-17	0	-17	0	29	1	-17	0	0	9	-17	0	-17	0	-17	0
2020-06-22	0	-17	0	-17	1	-17	0	-17	0	-17	0	-17	0	-17	0	-17	0	-17	0	-17	0	-17	0	-17	2	-17	3	20	0	-17	1	-17	0	-17	0	-17	0	1	0	-17	0	1	2	-17	0	-17	0	-17	0
2020-06-23	0	-17	0	-17	0	-17	18	-17	0	-17	0	-17	0	-17	0	-17	0	-17	1	-17	0	-17	0	-17	4	-17	0	45	0	-17	0	-17	1	-17	0	-17	0	0	0	-17	0	0	2	-17	0	-17	0	-17	0
2020-06-24	0	-17	0	-17	0	-17	9	-17	0	-17	0	-17	1	-17	0	-17	1	-17	22	-17	1	-17	0	-17	12	-17	1	53	0	-17	1	-17	0	-17	0	-17	0	15	0	-17	0	0	2	-17	0	-17	0	-17	0
2020-06-25	0	-17	0	-17	0	-17	8	-17	0	-17	0	-17	0	-17	0	-17	0	-17	21	-17	0	-17	1	-17	17	-17	0	18	0	-17	0	-17	0	-17	0	-17	1	48	0	-17	0	27	4	-17	0	-17	0	-17	0
2020-06-26	0	-17	0	-17	1	-17	9	-17	0	-17	0	-17	0	-17	0	-17	1	-17	15	-17	0	-17	0	-17	8	-17	1	37	0	-17	0	-17	0	-17	0	-17	0	0	0	-17	0	0	3	-17	0	-17	0	-17	0
2020-06-27	0	-17	0	-17	0	-17	9	-17	0	-17	0	-17	0	-17	0	-17	0	-17	4	-17	0	-17	2	-17	10	-17	0	25	0	-17	0	-17	1	-17	0	-17	0	0	0	-17	0	44	2	-17	1	-17	0	-17	0
2020-06-28	0	-17	0	-17	0	-17	11	-17	0	-17	0	-17	2	-17	0	-17	0	-17	5	-17	0	-17	0	-17	22	-17	0	0	0	-17	0	-17	2	-17	0	-17	0	40	0	-17	2	12	16	-17	9	-17	0	-17	2
2020-06-29	0	-17	0	-17	0	-17	0	-17	0	-17	0	-17	0	-17	0	-17	0	-17	9	-17	0	-17	0	-17	9	-17	2	40	0	-17	0	-17	0	-17	0	-17	0	0	0	-17	0	0	8	-17	1	-17	0	-17	0
2020-06-30	0	-17	0	-17	0	-17	4	-17	0	-17	0	-17	0	-17	0	-17	0	-17	4	-17	1	-17	0	-17	17	-17	2	49	0	-17	0	-17	1	-17	0	-17	0	0	0	-17	0	0	1	-17	3	-17	0	-17	0
2020-07-01	0	-17	0	-17	0	-17	10	-17	0	-17	0	-17	0	-17	0	-17	0	-17	14	-17	0	-17	4	-17	20	-17	1	29	0	-17	0	-17	1	-17	1	-17	1	20	0	-17	0	0	33	-17	5	-17	0	-17	0
2020-07-02	0	-17	0	-17	0	-17	18	-17	0	-17	0	-17	0	-17	0	-17	0	-17	9	-17	0	-17	0	-17	10	-17	0	0	0	-17	0	-17	0	-17	0	-17	0	1	0	-17	0	0	9	-17	1	-17	0	-17	0
2020-07-03	0	-17	0	-17	0	-17	12	-17	0	-17	0	-17	4	-17	0	-17	0	-17	14	-17	0	-17	0	-17	12	-17	0	5	0	-17	0	-17	0	-17	0	-17	0	47	0	-17	1	18	5	-17	0	-17	0	-17	0
2020-07-04	0	-17	0	-17	0	-17	17	-17	0	-17	0	-17	1	-17	0	-17	0	-17	36	-17	0	-17	0	-17	27	-17	3	22	0	-17	0	-17	0	-17	6	-17	2	17	0	-17	0	0	10	-17	3	-17	0	-17	0
2020-07-05	0	-17	0	-17	0	-17	11	-17	0	-17	0	-17	0	-17	0	-17	0	-17	22	-17	1	-17	0	-17	20	-17	0	26	0	-17	0	-17	0	-17	0	-17	0	25	0	-17	0	0	9	-17	17	-17	0	-17	0
2020-07-06	0	-17	0	-17	0	-17	0	-17	0	-17	0	-17	0	-17	0	-17	0	-17	6	-17	0	-17	0	-17	19	-17	0	0	1	-17	0	-17	0	-17	0	-17	1	6	0	-17	3	9	5	-17	0	-17	0	-17	0
2020-07-07	0	-17	0	-17	0	-17	3	-17	0	-17	0	-17	0	-17	0	-17	0	-17	11	-17	0	-17	0	-17	13	-17	3	17	0	-17	0	-17	0	-17	0	-17	0	0	0	-17	0	0	36	-17	0	-17	0	-17	0
2020-07-08	0	5	0	0	2	11	0	34	0	0	0	1	0	0	0	0	0	19	19	100	0	5	0	85	9	60	2	58	0	0	0	0	0	5	0	2	0	50	0	0	2	15	41	257	0	16	0	0	0
2020-07-09	0	3	0	4	17	43	9	309	0	3	0	0	1	5	0	0	2	7	14	90	0	22	1	32	26	102	0	64	0	2	1	146	1	56	1	2	0	0	0	100	0	0	27	195	3	63	0	1	0
2020-07-10	0	13	0	0	0	7	0	11	1	1	0	4	1	5	0	20	0	0	17	122	0	16	1	8	16	97	0	69	0	0	0	1	1	97	1	4	0	0	3	324	3	40	33	126	2	11	0	0	0
2020-07-11	0	4	0	2	1	6	15	219	0	3	0	2	2	42	0	7	1	2	13	320	0	14	1	5	24	323	0	41	2	6	0	11	2	84	0	19	0	43	2	100	6	22	26	293	0	22	0	0	1
2020-07-12	0	1	0	1	1	5	0	3	0	0	0	16	0	0	1	1	0	10	67	108	0	1	0	0	46	79	0	46	0	3	0	3	2	86	0	2	0	47	0	36	0	19	24	35	0	1	0	0	0
2020-07-13	0	2	1	23	5	58	9	419	0	0	0	64	2	88	0	34	1	32	23	205	1	21	3	71	34	228	0	0	0	2	0	45	2	66	1	41	0	0	1	50	0	0	15	185	1	20	0	0	0
2020-07-14	0	0	1	1	0	0	0	0	0	0	0	0	0	0	0	0	0	0	11	33	1	1	1	2	19	86	1	4	0	0	0	0	1	6	0	3	0	1	2	47	0	0	10	93	1	3	0	0	0
2020-07-15	0	10	0	3	1	10	2	63	0	2	0	2	0	1	0	0	0	1	60	372	1	10	5	17	44	269	7	258	0	21	1	2	1	13	0	3	1	14	1	142	4	18	24	145	3	30	0	0	0
2020-07-16	0	2	1	9	0	19	2	129	0	1	2	3	1	1	1	82	0	0	108	264	3	56	0	70	10	129	0	25	0	2	0	6	2	66	0	5	0	0	7	56	3	60	36	173	4	124	0	0	2
2020-07-17	0	7	2	6	0	41	9	201	0	5	0	0	1	57	1	2	0	29	23	117	0	7	0	4	30	118	1	5	0	8	1	90	3	57	0	1	4	86	1	9	0	63	23	93	34	161	1	1	0
2020-07-18	0	1	0	26	2	21	1	153	0	6	0	0	1	56	0	11	1	2	2	48	1	29	4	66	22	119	0	26	0	1	0	57	7	131	0	6	0	26	0	0	0	34	11	59	36	148	2	5	0
2020-07-19	0	24	0	13	4	26	3	102	0	2	1	1	1	19	0	3	2	25	24	73	1	14	0	71	58	197	10	66	0	8	1	3	1	34	1	2	1	59	6	100	1	3	36	195	3	8	0	0	1
2020-07-20	0	0	0	23	2	9	2	107	0	1	2	17	1	15	0	1	1	2	34	260	1	20	1	16	38	235	0	0	0	1	6	62	3	54	1	4	0	7	0	2	0	0	34	196	6	21	0	1	0
2020-07-21	0	0	0	0	0	1	0	9	0	0	0	1	2	11	0	0	1	43	15	72	0	1	0	0	38	199	1	104	1	1	0	1	0	2	3	88	0	17	0	0	2	14	30	208	3	11	1	1	0
2020-07-22	0	8	0	1	0	11	12	98	0	5	0	6	0	0	0	2	0	1	17	55	1	10	5	109	23	80	5	52	0	0	1	26	1	44	0	1	0	0	3	88	0	0	67	292	0	4	0	1	0
2020-07-23	0	5	6	18	7	24	16	187	0	8	1	10	1	3	2	27	0	21	62	391	1	84	3	45	53	179	1	63	1	51	4	71	0	81	1	4	3	30	1	3	0	0	94	452	0	14	0	2	3
2020-07-24	0	7	0	1	0	67	5	122	0	2	1	2	1	8	0	0	2	15	41	357	0	87	17	80	43	200	0	5	0	1	2	30	3	71	2	8	0	24	9	128	2	4	66	382	0	26	0	1	0
2020-07-25	0	1	1	8	7	59	6	173	0	6	1	4	11	58	1	44	0	1	80	425	1	13	0	6	37	153	0	1	0	2	0	5	5	93	0	2	0	20	0	27	0	0	50	355	10	42	0	4	0
2020-07-26	0	1	0	0	0	3	0	0	0	2	0	4	0	1	1	2	0	1	34	115	1	27	0	1	18	52	0	76	0	0	3	64	3	83	2	2	0	24	0	2	0	5	9	21	1	2	0	0	1
2020-07-27	1	40	8	36	2	38	5	176	0	3	3	52	17	58	0	40	1	2	111	533	2	93	8	62	90	427	8	89	0	3	1	79	15	97	1	5	0	0	5	104	0	0	92	498	7	54	0	0	0
2020-07-28	5	27	0	0	1	5	0	30	0	0	0	0	0	0	0	0	0	1	19	58	0	1	0	0	16	104	0	44	0	0	0	0	0	2	0	6	0	38	0	0	0	0	43	275	0	16	0	0	0
2020-07-29	0	0	3	34	1	8	0	70	0	0	3	53	6	32	0	0	1	2	22	104	0	8	10	125	50	320	0	14	0	2	0	1	0	24	0	2	0	0	0	0	0	0	19	117	0	9	0	0	0
2020-07-30	1	3	0	9	4	44	6	175	0	10	0	0	1	7	1	78	0	0	42	180	3	61	1	42	50	163	0	91	0	0	7	52	4	81	1	7	0	1	11	83	1	4	44	214	1	10	3	5	0
2020-07-31	5	53	9	48	0	61	8	315	0	9	0	8	5	33	1	8	0	0	23	138	1	27	9	112	73	284	1	13	2	5	0	1	10	66	3	7	7	46	0	3	2	33	29	195	5	34	0	0	0
2020-08-01	5	112	5	36	1	116	2	153	1	13	1	23	3	41	2	123	2	22	8	58	4	255	7	71	27	201	0	13	0	1	0	13	11	353	0	22	0	0	2	15	0	1	30	213	3	25	0	1	0
2020-08-02	0	11	2	13	2	108	8	194	0	11	0	1	3	130	2	94	5	73	25	155	1	30	0	2	60	240	3	19	22	107	1	74	9	88	0	6	0	0	13	165	4	10	15	99	0	9	0	0	1
2020-08-03	0	0	0	0	1	50	2	69	0	0	4	85	4	96	0	2	0	4	29	132	2	15	1	5	33	160	1	64	0	12	1	4	7	39	0	1	0	44	3	32	0	1	48	327	0	45	0	0	0
2020-08-04	0	1	0	0	1	12	0	4	0	0	1	1	18	95	0	0	0	0	13	34	0	3	0	3	22	63	2	14	0	1	1	7	0	14	0	0	0	0	1	3	0	2	13	38	27	135	0	0	0
2020-08-05	0	21	0	3	2	25	4	107	2	22	0	4	3	57	1	38	1	2	11	86	13	60	6	78	25	115	0	56	0	1	0	3	5	37	0	2	0	0	16	103	0	0	29	198	1	12	1	1	0
2020-08-06	2	24	8	124	3	50	4	231	0	8	6	54	3	45	1	2	3	14	14	90	3	23	11	175	47	249	2	17	0	0	8	189	15	243	0	5	0	42	3	6	0	0	30	206	0	20	0	0	0
2020-08-07	1	39	6	44	4	38	1	126	0	9	0	31	1	2	0	49	0	20	44	195	2	14	1	6	65	262	0	15	0	2	3	77	2	117	0	14	0	0	7	78	0	0	29	216	2	19	6	36	0
2020-08-08	0	1	1	18	6	37	5	223	1	17	1	3	1	3	0	1	0	6	119	533	1	49	13	80	43	249	0	62	2	7	5	65	6	270	1	25	0	41	10	36	0	1	37	305	10	77	0	0	0
2020-08-09	5	45	4	46	7	67	3	60	0	4	0	2	6	35	4	49	0	0	77	378	1	49	7	65	49	300	2	57	0	1	6	34	6	95	0	0	0	0	12	182	2	16	59	400	1	10	0	1	1
2020-08-10	0	2	1	27	0	43	7	65	0	0	0	0	1	5	0	1	12	23	26	95	6	71	16	103	58	165	2	74	0	4	11	73	5	150	4	11	0	0	0	4	1	2	40	240	9	133	1	2	1
2020-08-11	3	17	0	2	6	16	4	25	0	1	3	8	58	152	0	0	1	7	16	118	0	6	0	1	17	229	0	0	0	1	0	2	0	6	0	4	0	0	0	0	3	26	15	157	3	11	0	0	0
2020-08-12	0	1	7	8	3	34	1	106	1	6	4	27	4	21	0	1	0	1	30	217	2	23	5	11	34	150	2	104	3	10	4	7	17	45	0	4	0	62	20	152	0	6	21	197	1	91	0	6	1
2020-08-13	1	8	1	32	0	7	4	47	0	6	5	43	35	100	3	32	4	21	35	277	1	77	14	202	61	339	0	20	4	10	1	13	9	107	4	10	0	0	9	12	4	11	30	238	5	50	0	3	0
2020-08-14	3	20	10	48	13	140	9	125	1	18	2	26	0	3	0	4	3	29	19	149	0	23	5	138	46	304	2	16	0	5	8	256	3	110	0	1	0	0	21	187	6	61	53	376	5	56	2	45	2
2020-08-15	2	43	0	0	1	80	7	122	0	1	0	0	2	15	0	6	0	1	13	77	5	60	0	3	43	141	0	54	0	1	2	10	17	187	2	5	1	43	2	3	2	9	37	300	5	35	2	10	1
2020-08-16	0	19	20	153	5	68	1	161	0	4	3	39	0	38	16	39	0	22	10	68	1	22	28	87	26	160	0	72	1	34	21	169	0	62	0	13	0	53	15	206	3	65	10	174	0	44	0	2	0
2020-08-17	0	0	0	0	1	43	12	113	0	0	0	1	13	19	0	15	0	0	20	98	2	80	0	1	6	60	1	73	14	95	2	35	8	132	0	63	0	0	0	0	0	0	23	184	1	39	0	2	0
2020-08-18	0	13	0	1	0	5	2	19	0	1	0	0	11	20	0	2	0	0	23	231	0	4	0	0	11	66	4	85	0	0	0	0	1	8	2	2	0	0	1	2	11	72	7	108	0	24	0	0	0
2020-08-19	0	2	0	2	1	19	5	84	0	5	1	28	30	80	0	2	1	45	10	100	0	15	0	5	15	158	2	89	1	16	1	3	18	83	1	4	0	30	22	182	0	0	5	86	4	47	0	0	2
2020-08-20	7	54	5	48	0	43	1	42	0	2	0	4	2	26	1	27	3	25	12	68	0	23	9	107	27	140	4	5	1	3	1	4	10	100	0	2	0	0	1	26	5	134	37	163	1	20	0	1	0
2020-08-21	1	21	0	0	6	86	1	100	0	0	3	15	5	60	0	2	2	21	71	220	1	38	48	92	13	72	0	47	0	0	0	2	11	145	0	3	0	0	26	121	0	0	27	309	8	72	0	0	0
2020-08-22	0	2	5	46	0	170	2	80	0	19	0	5	16	45	4	43	0	2	62	263	0	17	1	41	14	108	1	86	0	4	28	195	5	123	1	4	1	34	0	1	15	35	36	316	4	42	0	1	1
2020-08-23	0	2	6	74	2	32	1	63	1	4	1	64	7	22	7	43	0	3	27	201	0	18	5	92	21	154	0	30	0	19	4	17	10	123	3	15	0	0	17	100	1	33	24	216	0	55	0	1	1
2020-08-24	0	0	0	0	7	35	13	376	0	0	4	32	8	44	0	0	1	5	26	117	1	5	1	9	26	88	2	34	12	152	13	155	8	87	1	24	0	57	0	0	4	64	22	151	0	6	0	0	0
2020-08-25	0	0	0	0	0	1	0	6	0	0	23	150	15	92	0	0	5	23	3	39	0	1	0	1	15	148	7	118	0	0	0	0	0	15	1	16	3	21	0	0	11	93	2	99	0	6	0	0	0
2020-08-26	2	96	0	1	2	60	9	31	1	4	2	6	21	120	0	14	0	0	9	44	2	15	0	1	29	199	3	65	0	0	0	7	18	107	1	17	0	60	8	44	2	14	24	166	3	46	0	0	0
2020-08-27	0	0	4	38	5	59	16	164	0	3	0	2	1	2	0	0	5	14	2	42	1	12	10	98	15	134	0	0	3	16	8	60	4	49	0	4	0	0	0	5	0	0	16	212	4	52	1	1	0
2020-08-28	0	3	2	18	1	6	70	170	0	5	0	17	9	47	18	67	3	48	14	52	1	5	6	26	6	118	6	101	3	38	36	105	12	162	0	12	0	71	0	32	6	135	18	116	2	21	0	15	0
2020-08-29	0	0	2	13	5	24	2	170	0	1	0	1	0	2	0	1	0	2	10	36	3	67	4	27	4	114	1	6	9	42	0	0	2	62	0	2	0	0	6	103	4	108	10	143	5	35	0	0	0
2020-08-30	0	0	0	0	1	5	2	70	0	0	0	2	1	33	0	0	0	0	15	92	0	49	0	2	2	68	1	18	0	0	0	0	2	28	0	1	0	18	0	1	3	9	42	221	3	21	0	0	0
2020-08-31	2	91	2	13	0	3	5	30	0	0	20	118	13	100	0	0	3	19	10	95	0	122	0	12	24	229	0	70	0	3	6	92	4	66	3	65	1	58	3	33	0	9	21	162	18	54	1	2	0
2020-09-01	0	1	0	2	0	14	0	134	0	3	0	2	0	0	1	4	1	2	10	132	0	18	0	2	9	108	0	0	0	3	0	2	6	183	0	28	0	0	1	3	0	0	6	142	5	23	0	2	0
2020-09-02	0	27	0	0	0	0	2	21	0	1	1	2	34	69	0	0	0	0	1	17	0	2	0	1	14	63	7	113	0	5	0	0	1	8	13	29	0	44	2	33	0	0	2	40	0	6	0	1	0
2020-09-03	0	5	4	23	0	52	26	223	0	2	8	46	15	88	0	1	2	52	1	36	1	12	28	155	16	175	0	0	1	18	17	117	13	176	0	4	0	0	1	3	6	51	8	158	1	34	0	1	1
2020-09-04	0	5	2	20	2	133	3	127	0	4	0	51	1	3	0	8	0	2	12	131	0	12	2	12	8	99	5	71	0	1	0	5	0	27	0	6	0	75	9	66	0	45	18	157	0	28	0	2	0
2020-09-05	1	36	1	8	0	11	5	152	0	2	0	14	25	123	1	17	0	1	4	66	0	7	4	45	7	136	7	98	0	2	7	23	5	123	5	52	0	0	4	91	1	55	9	196	0	58	0	4	0
2020-09-06	2	6	0	0	0	28	0	64	1	9	8	79	0	1	0	10	0	0	17	68	2	46	0	9	1	42	0	0	0	3	3	101	9	198	0	5	0	0	0	1	0	0	6	73	0	18	0	0	0
2020-09-07	0	1	0	1	0	11	7	242	0	4	0	1	0	3	0	1	0	0	4	22	0	18	0	4	4	92	2	40	1	7	4	80	12	290	0	6	0	72	4	32	0	0	9	253	0	26	0	1	0
2020-09-08	0	3	0	0	2	9	3	102	0	2	1	7	1	5	0	0	0	0	4	24	1	9	0	5	7	152	0	30	0	3	0	7	1	28	19	114	0	1	1	5	0	0	4	71	2	14	0	1	0
2020-09-09	0	21	1	35	0	27	0	9	0	6	0	50	13	39	0	3	0	0	2	24	0	18	4	35	4	63	0	26	0	2	8	41	0	25	42	135	2	38	3	28	1	10	9	63	0	9	0	0	0
2020-09-10	0	0	1	5	0	32	0	32	0	6	9	43	0	0	1	41	0	0	0	7	1	13	4	21	1	23	14	106	0	0	1	4	11	194	0	3	0	1	11	54	1	52	6	63	1	35	0	0	0
2020-09-11	0	5	0	1	0	19	0	85	0	5	3	62	19	152	0	13	1	4	6	87	0	28	0	12	7	97	1	34	0	1	6	55	3	121	23	77	0	70	1	28	0	14	6	105	2	43	0	2	0
2020-09-12	0	2	3	21	1	69	0	172	1	10	23	103	9	46	0	4	0	10	9	88	1	40	7	45	6	81	1	38	0	2	9	107	2	66	27	120	7	14	0	2	0	0	10	161	1	34	0	1	0
2020-09-13	1	40	0	8	0	171	2	358	0	5	1	16	10	70	1	67	0	1	18	55	1	31	2	22	8	59	11	94	0	4	10	54	6	138	2	22	0	58	1	73	1	14	2	66	0	8	0	0	0
2020-09-14	0	2	0	0	0	8	0	0	0	0	6	16	1	8	0	1	0	0	6	45	2	16	4	16	8	81	4	27	0	3	2	26	4	122	1	73	0	0	2	19	0	0	1	16	0	6	0	0	0
2020-09-15	0	0	0	0	0	0	0	0	0	0	1	1	0	0	0	0	0	0	0	13	0	1	0	0	1	20	3	99	0	1	0	0	0	0	0	0	0	0	0	1	1	14	0	73	1	8	0	0	0
2020-09-16	0	2	1	7	1	22	5	534	0	3	1	3	0	1	0	50	0	1	2	26	1	51	6	128	2	45	3	17	0	1	13	141	7	190	0	1	0	38	0	4	0	0	11	84	1	36	0	1	0
2020-09-17	0	1	0	1	0	8	0	434	0	9	0	0	10	48	0	3	0	2	4	19	3	9	0	6	3	38	2	100	0	0	1	34	5	93	0	1	0	0	0	23	5	30	2	58	1	9	0	1	0
2020-09-18	1	2	0	14	0	31	4	344	0	1	1	3	1	5	2	47	0	1	1	30	1	66	12	35	3	62	0	20	0	30	7	75	13	166	0	1	0	72	0	1	0	0	6	125	0	18	0	1	0
2020-09-19	1	7	0	3	0	4	0	2	1	11	8	53	0	2	0	3	0	1	6	28	0	5	1	11	10	59	0	30	0	1	0	7	6	14	0	5	0	0	8	65	1	12	1	9	1	20	0	0	0
2020-09-20	0	1	4	14	8	50	13	310	0	3	0	1	6	47	0	0	0	2	2	61	4	24	0	2	3	38	0	67	0	0	3	67	4	30	0	3	0	0	2	34	0	0	21	83	0	1	0	1	0
2020-09-21	0	0	0	0	0	17	0	4	0	0	2	49	0	0	2	54	0	1	4	23	3	31	5	52	13	164	12	27	0	4	25	116	18	128	0	0	1	44	0	7	0	0	2	10	0	1	0	0	1
2020-09-22	0	2	0	1	0	3	0	0	2	16	1	1	1	1	0	1	0	1	0	6	0	6	0	7	2	23	2	44	0	0	1	4	4	81	0	1	0	11	0	1	0	6	6	93	0	12	0	0	0
2020-09-23	0	1	0	0	0	1	1	2	0	0	1	35	2	50	0	2	0	1	13	119	0	15	11	19	3	32	1	75	1	4	2	6	47	157	0	10	0	25	0	1	1	11	3	47	1	4	0	0	0
2020-09-24	0	9	2	20	2	36	3	354	0	14	0	3	0	3	0	2	0	0	2	14	0	12	6	36	4	63	0	59	0	2	9	56	21	257	0	2	0	6	0	2	0	24	10	101	0	6	0	1	0
2020-09-25	1	4	0	1	2	18	0	14	0	3	0	3	0	3	2	30	0	0	3	28	0	27	0	8	11	85	2	43	0	2	0	26	6	19	1	4	0	43	0	1	0	6	4	111	1	15	0	1	2
2020-09-26	0	3	1	11	1	21	8	348	2	24	0	1	11	46	1	13	0	1	14	60	3	21	2	63	8	110	1	49	0	0	31	127	17	241	0	7	0	13	3	72	0	12	14	110	1	32	0	2	0
2020-09-27	0	2	0	1	2	63	0	40	0	4	11	57	0	4	0	2	0	3	3	31	1	27	1	7	5	66	0	0	0	2	0	4	17	180	0	2	0	0	0	2	0	0	11	141	0	24	0	1	2
2020-09-28	0	3	0	3	1	17	3	67	1	10	0	11	16	87	0	0	0	2	9	59	1	27	5	23	9	80	0	0	0	6	26	98	18	274	0	2	0	0	2	18	0	0	0	17	0	5	1	1	1
2020-09-29	0	0	0	0	0	2	4	11	0	6	1	2	2	13	0	0	0	2	2	79	0	7	0	1	3	33	1	60	0	2	0	2	1	12	0	0	0	0	2	18	0	1	3	106	1	38	0	0	0
2020-09-30	0	4	0	0	0	4	0	0	0	0	4	5	0	0	0	4	0	0	2	33	1	4	39	122	15	190	0	4	0	1	8	28	9	74	0	0	0	0	0	15	0	1	3	76	0	4	0	0	0
2020-10-01	0	0	4	9	1	37	0	1	0	15	0	0	16	96	0	1	0	0	10	119	3	18	1	3	4	50	0	242	0	3	6	60	26	287	1	28	4	84	0	1	0	0	1	16	0	5	0	0	2
2020-10-02	0	3	2	9	0	6	0	4	0	3	2	72	0	8	4	54	0	1	1	46	3	12	13	45	3	50	0	268	0	1	12	83	20	289	0	3	4	95	7	66	0	1	10	90	1	24	0	5	0
2020-10-03	2	5	0	2	7	72	0	1	2	11	1	14	1	1	0	3	0	0	3	74	12	47	2	8	4	44	8	47	0	0	5	31	6	203	0	3	0	2	1	5	0	0	5	87	0	18	0	0	0
2020-10-04	0	1	0	1	0	1	0	3	1	6	2	3	7	66	1	42	0	0	3	41	2	3	0	0	3	44	11	114	1	1	16	128	37	147	0	12	0	7	0	18	1	26	9	79	1	77	0	0	0
2020-10-05	0	0	1	16	3	32	0	1	0	0	1	1	0	0	0	1	4	66	11	113	7	89	10	36	7	57	1	64	2	3	0	3	16	244	0	0	0	3	1	9	0	0	5	95	0	17	0	0	0
2020-10-06	0	0	0	0	0	1	0	1	0	0	0	0	0	0	0	0	0	0	0	24	0	1	0	2	0	4	0	1	0	0	0	0	0	1	0	0	0	0	0	0	0	0	0	11	0	1	0	0	0
2020-10-07	0	0	0	3	0	3	0	2	0	7	0	1	0	0	0	2	0	1	1	7	0	4	1	5	5	7	0	2	0	0	1	2	2	5	0	0	0	2	0	0	0	0	1	5	0	1	0	1	0
2020-10-08	0	1	1	13	1	27	0	1	0	2	0	4	0	0	1	2	0	0	7	72	1	16	4	40	5	55	12	108	0	0	28	187	14	160	2	4	0	98	8	57	1	23	8	92	1	10	0	1	2
2020-10-09	0	3	0	0	1	3	0	6	0	0	1	2	17	111	1	10	0	2	2	26	2	39	1	2	16	158	7	128	0	1	12	128	20	409	0	11	2	12	10	48	0	0	15	124	0	25	0	0	0
2020-10-10	10	47	1	26	1	9	0	3	1	23	25	149	11	41	0	12	0	0	13	193	1	8	11	39	9	92	15	176	1	3	15	51	17	340	1	1	6	86	0	33	0	1	3	38	0	4	0	0	0
2020-10-11	0	2	0	2	147	200	3	24	1	25	0	2	13	138	0	1	4	74	6	143	5	88	1	2	7	84	39	255	0	2	14	139	34	240	1	50	7	33	0	3	0	25	20	98	1	26	2	5	0
2020-10-12	0	0	0	0	9	75	15	296	0	3	0	0	7	65	0	0	0	0	6	53	0	3	11	30	25	214	0	3	1	1	0	1	17	155	1	2	0	3	0	0	0	0	5	59	3	37	0	0	0
2020-10-13	0	2	0	0	0	15	7	260	0	3	0	2	0	4	0	4	0	0	0	5	3	21	2	12	0	18	41	236	3	4	1	5	0	18	0	0	0	16	0	1	0	12	2	57	0	23	0	8	0
2020-10-14	1	2	1	1	0	0	6	18	1	1	8	48	1	3	7	54	3	34	2	20	9	76	0	0	7	50	5	48	1	3	27	119	23	97	0	3	1	3	5	55	0	0	12	50	0	2	0	0	1
2020-10-15	1	5	0	0	4	27	14	217	0	8	2	8	7	107	0	4	0	2	14	91	11	92	0	6	24	109	2	43	2	12	27	82	28	292	1	3	2	110	2	14	0	0	8	93	1	11	0	2	2
2020-10-16	6	33	3	7	12	65	3	82	0	2	2	44	5	27	0	1	0	26	22	230	28	122	33	94	6	91	47	171	0	3	26	73	46	261	3	5	0	12	0	2	2	33	32	211	3	16	0	0	0
2020-10-17	2	50	6	29	1	8	5	202	2	9	17	40	0	0	0	38	1	1	22	111	0	66	22	42	9	69	31	122	3	6	2	13	28	178	2	7	7	56	2	48	0	1	16	122	2	11	0	1	1
2020-10-18	3	4	5	11	21	144	1	78	1	4	3	15	24	92	11	43	6	49	15	122	32	134	31	123	5	71	1	30	3	11	9	40	27	155	0	4	2	20	7	52	0	2	18	86	3	35	0	3	0
2020-10-19	5	23	0	0	8	55	1	59	1	1	0	2	0	1	2	2	1	3	17	109	27	146	0	4	21	113	19	250	0	3	39	132	26	141	1	13	3	45	0	9	1	7	5	76	1	27	0	1	0
2020-10-20	0	1	1	1	2	5	3	32	0	1	0	0	0	0	1	4	0	0	3	21	0	5	0	3	6	21	1	71	0	0	1	1	2	13	1	6	0	1	0	3	0	0	7	48	0	7	0	1	0
2020-10-21	0	0	0	1	2	12	18	105	2	12	3	11	0	2	2	2	3	12	56	165	7	16	41	93	27	142	6	38	5	7	4	32	19	149	0	1	2	19	0	1	0	0	29	104	0	1	0	1	0
2020-10-22	0	5	0	4	2	23	1	86	2	14	10	66	0	0	1	4	0	2	9	73	3	17	0	4	2	71	6	99	0	3	1	10	5	48	0	5	2	16	30	63	0	2	66	259	4	25	0	2	0
2020-10-23	3	74	7	29	3	64	3	10	1	1	1	40	16	117	1	2	6	32	42	232	47	159	81	148	11	59	51	202	2	6	38	142	58	224	0	7	2	44	6	44	2	19	20	55	0	7	0	0	0
2020-10-24	0	1	0	0	26	124	18	167	8	27	4	47	0	3	13	129	1	1	16	66	4	44	0	4	19	108	67	410	0	6	13	122	32	248	0	7	2	51	0	5	0	18	23	237	3	41	0	2	3
2020-10-25	7	29	9	42	16	230	17	139	8	24	0	4	0	7	0	1	0	0	29	182	50	256	28	67	18	101	3	86	0	0	22	83	37	277	0	17	0	7	0	1	0	1	17	96	0	7	0	2	14
2020-10-26	0	0	1	12	1	18	5	103	0	3	1	2	11	115	3	16	4	34	23	175	20	178	61	162	16	93	2	30	4	8	14	31	40	300	17	80	1	3	0	3	0	0	16	95	0	14	0	1	0
2020-10-27	0	2	0	0	1	6	6	46	0	1	0	2	6	14	1	1	0	1	12	171	0	7	1	2	2	13	31	50	0	3	0	3	1	3	0	14	22	120	0	0	0	0	68	293	5	51	0	1	0
2020-10-28	4	5	0	1	0	2	0	0	3	19	0	2	0	1	1	1	0	1	17	98	2	3	0	2	21	90	3	10	0	4	4	14	8	12	2	7	0	3	26	106	0	0	16	47	0	7	0	0	0
2020-10-29	4	49	19	55	69	362	4	11	0	2	0	0	10	61	0	1	14	41	10	75	6	59	76	214	105	341	46	135	5	10	29	207	52	345	0	1	3	33	8	46	0	1	14	57	1	6	0	0	0
2020-10-30	0	2	0	3	2	40	17	230	0	2	12	44	0	3	6	78	0	0	7	55	4	70	0	7	19	110	38	375	2	3	1	4	0	100	0	2	6	78	0	2	1	18	18	97	0	9	0	0	0
2020-10-31	0	1	22	68	22	220	34	312	6	25	2	5	1	3	2	26	1	2	37	346	42	300	40	129	68	359	72	340	1	3	27	186	63	561	1	2	2	35	0	4	0	6	21	191	11	75	1	3	0
2020-11-01	3	6	8	43	50	112	8	77	3	7	2	6	1	1	4	13	0	0	26	92	17	88	34	92	113	344	107	679	1	5	8	34	20	174	0	2	12	69	23	95	0	0	33	150	0	10	0	1	0
2020-11-02	0	3	0	4	39	153	77	228	0	0	14	42	1	2	3	24	2	17	16	82	19	33	4	34	9	55	18	85	5	10	3	4	19	90	0	2	20	93	0	1	2	10	3	69	0	14	0	0	0
2020-11-03	0	3	1	2	37	113	24	117	0	1	0	2	19	106	1	3	16	44	13	69	4	19	0	5	103	316	13	115	0	1	2	11	10	28	1	12	3	5	33	157	0	2	34	271	4	50	0	0	10
2020-11-04	0	0	0	0	2	3	0	2	0	0	0	2	0	0	1	4	0	2	13	53	3	6	3	4	19	66	15	65	2	2	7	22	7	124	0	2	20	71	5	55	0	0	26	126	1	5	8	36	0
2020-11-05	31	148	6	22	3	33	0	3	13	34	10	11	33	154	0	1	0	0	31	137	7	14	9	31	99	397	68	290	1	2	7	22	29	197	6	19	2	9	24	98	10	56	11	159	6	83	0	0	6
2020-11-06	1	2	0	3	2	7	8	27	2	9	2	19	0	0	6	19	0	0	47	149	54	125	39	103	25	142	25	96	3	6	8	42	34	220	1	15	1	3	0	7	0	0	22	177	4	33	9	84	0
2020-11-07	3	7	1	2	13	75	3	68	0	0	1	4	11	49	0	0	1	3	34	144	26	88	6	13	26	103	39	272	2	3	19	76	36	138	2	7	9	126	14	35	0	0	18	179	1	19	4	32	0
2020-11-08	29	87	4	11	10	81	21	95	3	14	1	5	1	5	21	149	2	3	39	108	29	199	30	107	35	138	45	339	1	5	12	64	53	317	4	70	22	105	6	10	3	12	12	71	1	16	0	2	0
2020-11-09	0	1	0	0	5	16	34	171	0	0	1	28	17	91	3	13	1	2	23	82	21	70	4	9	21	88	4	35	4	12	0	9	0	12	13	44	2	14	1	4	0	1	21	83	0	3	14	30	0
2020-11-10	0	0	1	7	1	6	31	168	2	5	2	2	0	0	4	5	2	4	20	52	20	32	5	12	28	97	12	113	2	4	8	13	13	99	1	5	0	1	2	5	4	4	27	198	2	17	0	0	0
2020-11-11	22	158	19	70	4	12	2	6	1	3	13	17	0	0	3	4	0	1	22	91	17	49	66	138	134	503	48	142	4	11	14	86	35	152	0	3	37	118	70	191	0	13	35	122	2	18	13	51	0
2020-11-12	0	1	0	0	16	120	0	3	2	9	0	4	6	106	8	92	0	0	60	220	23	199	1	9	39	141	65	236	4	6	8	82	30	279	15	50	1	8	0	2	0	0	44	181	1	11	0	0	1
2020-11-13	0	5	3	6	0	1	0	2	0	0	0	1	1	3	3	10	0	0	16	88	2	88	41	81	19	124	74	297	1	8	4	46	35	277	0	5	17	38	0	1	7	22	15	113	1	14	0	0	5
2020-11-14	0	0	17	75	12	89	25	89	15	30	2	7	5	32	2	2	1	1	31	156	48	159	75	129	50	184	138	491	11	28	23	157	21	130	3	5	2	9	5	20	10	50	40	275	2	11	10	65	0
2020-11-15	61	155	1	2	44	166	9	52	0	0	0	6	0	0	0	5	0	2	30	285	19	163	18	43	16	124	66	214	1	7	18	176	56	517	2	11	1	7	1	5	0	1	80	484	3	39	0	0	0
2020-11-16	0	1	0	0	5	17	11	83	0	0	7	16	0	18	4	15	2	3	30	195	10	45	0	3	43	162	147	368	2	5	5	15	7	24	5	69	7	25	1	8	0	0	50	237	2	15	3	16	0
2020-11-17	0	1	0	1	0	3	4	22	4	8	0	1	3	40	1	3	10	27	11	39	4	15	0	2	13	98	42	67	1	4	0	3	1	2	1	16	2	7	1	4	0	0	14	119	0	6	0	0	2
2020-11-18	14	161	1	1	13	57	32	89	0	4	11	24	1	3	0	2	1	3	18	56	2	11	3	7	76	183	38	109	0	4	18	86	29	189	0	4	5	10	18	26	8	27	51	329	7	16	0	0	0
2020-11-19	1	1	1	3	0	10	3	16	5	13	26	126	5	52	31	182	17	56	22	88	53	232	24	106	31	112	7	38	4	38	2	14	37	250	48	111	2	8	7	10	2	11	23	181	22	103	0	1	8
2020-11-20	0	0	5	21	30	182	35	188	1	2	1	6	13	105	3	11	1	2	14	138	42	161	35	64	193	703	8	19	9	22	32	209	65	410	12	15	2	5	63	258	0	0	38	221	2	24	0	0	19
2020-11-21	10	69	12	38	21	93	35	231	7	30	3	21	2	65	1	1	0	1	30	159	18	140	85	248	50	224	12	62	4	16	4	14	28	408	5	45	12	39	0	4	0	1	33	242	11	52	0	2	0
2020-11-22	1	6	0	1	16	109	21	155	2	10	5	8	7	70	12	85	3	5	37	162	21	60	4	16	29	174	48	219	0	1	26	106	33	218	7	19	6	73	24	57	3	75	33	321	2	33	0	0	0
2020-11-23	0	0	0	3	5	26	58	225	6	24	1	4	1	4	3	12	1	2	45	204	1	18	1	12	42	159	94	179	7	22	3	23	15	92	1	9	2	32	5	30	0	0	27	186	13	76	1	4	16
2020-11-24	0	2	0	1	4	27	5	40	1	7	3	26	0	0	1	4	1	3	18	52	2	11	2	11	16	80	6	71	3	9	10	53	5	31	1	2	1	4	2	4	0	0	14	123	0	12	0	0	2
2020-11-25	5	46	0	0	1	20	14	87	0	14	4	14	18	163	0	0	2	27	30	137	0	13	0	3	111	341	13	75	7	10	4	26	17	126	32	60	16	156	0	3	0	0	33	194	3	17	1	7	0
2020-11-26	0	0	7	13	25	106	27	243	0	3	1	8	0	1	12	72	0	0	15	55	50	177	37	95	16	69	11	83	0	2	16	115	25	375	0	1	24	173	0	5	2	6	25	144	3	17	2	9	0
2020-11-27	1	2	7	21	4	32	57	253	2	5	3	18	1	2	3	13	1	2	9	55	0	11	13	40	62	176	23	90	0	3	0	17	15	159	1	4	4	24	9	46	0	0	9	102	4	16	0	1	1
2020-11-28	0	4	36	101	13	75	19	102	0	3	6	16	0	7	2	4	10	33	33	164	38	159	69	210	61	230	173	304	1	3	30	118	49	444	14	73	5	26	16	69	18	50	38	239	6	39	0	0	0
2020-11-29	0	0	2	4	16	91	19	79	0	0	10	25	3	34	1	9	2	3	10	66	54	111	36	95	95	379	18	80	3	8	42	128	21	195	3	6	0	13	7	57	6	68	21	209	11	117	0	0	0
2020-11-30	1	4	1	1	10	41	25	92	0	2	25	117	0	7	5	34	13	41	7	87	10	40	1	9	17	138	13	71	9	60	5	19	13	130	9	20	7	52	5	29	1	1	33	161	4	50	0	0	0
2020-12-01	0	0	0	2	3	13	2	8	0	1	1	5	0	2	0	0	0	0	6	34	0	1	2	5	7	45	0	1	0	5	0	5	17	19	0	2	0	3	0	0	0	0	14	124	1	15	0	0	16
2020-12-02	1	2	0	1	1	10	1	2	1	29	38	115	5	68	0	4	0	1	16	48	3	10	2	3	11	62	48	229	1	7	0	4	5	187	1	2	6	32	0	2	18	80	25	211	1	7	1	2	0
2020-12-03	7	73	1	12	6	53	27	270	2	13	43	165	1	17	13	46	21	85	8	47	19	48	57	154	16	98	94	332	73	202	5	43	26	275	0	6	8	27	1	24	0	2	9	103	1	5	2	11	1
2020-12-04	0	4	12	40	29	75	14	128	1	5	38	145	18	174	10	52	4	29	10	90	14	50	5	12	74	326	130	236	38	221	3	14	13	197	8	53	7	29	35	120	20	27	28	240	38	100	0	0	1
2020-12-05	8	58	12	42	10	82	9	123	0	7	2	8	3	43	4	36	2	4	28	132	4	27	18	89	33	170	27	101	49	167	13	75	28	248	3	59	1	29	6	23	3	13	26	143	2	18	0	1	1
2020-12-06	0	4	0	8	4	23	11	100	2	5	3	17	6	91	3	8	3	7	6	82	31	83	10	49	29	227	26	124	13	63	17	46	33	176	2	47	3	58	13	46	0	0	9	120	15	109	0	1	0
2020-12-07	0	2	0	0	31	82	61	239	0	1	4	27	18	127	0	4	0	1	3	54	17	61	2	7	41	149	2	23	8	28	1	12	7	114	0	3	0	11	3	15	0	0	6	52	5	55	0	0	0
2020-12-08	0	7	0	2	3	8	15	97	1	5	1	3	0	3	0	1	1	1	6	58	3	9	0	4	9	35	11	45	0	0	0	3	1	14	1	1	1	18	7	52	0	0	4	19	0	1	1	9	0
2020-12-09	0	0	1	7	23	52	30	179	0	2	1	3	0	0	0	3	2	3	20	126	3	22	12	55	32	176	118	295	12	68	10	45	7	142	5	22	1	22	3	18	0	0	18	121	7	35	0	2	0
2020-12-10	0	4	0	3	81	177	33	150	1	3	12	79	4	89	2	35	0	2	14	110	14	48	28	99	20	158	13	45	7	22	0	2	24	254	0	1	22	134	2	21	11	50	15	136	2	24	0	0	9
2020-12-11	1	5	8	26	15	73	62	203	0	2	1	23	1	4	0	29	5	20	14	116	19	51	15	47	61	237	14	55	8	16	4	24	3	135	6	72	4	30	21	90	10	28	11	199	13	81	0	2	0
2020-12-12	0	4	0	0	41	124	33	204	0	0	2	6	3	40	4	25	0	3	13	84	28	121	2	27	34	203	69	195	13	26	5	30	6	110	1	5	2	22	3	44	6	14	10	88	4	35	0	4	0
2020-12-13	1	6	0	7	23	49	42	163	0	3	0	4	2	22	0	6	1	2	18	55	4	23	5	32	24	91	171	791	0	5	8	159	6	223	0	4	1	26	1	13	0	0	11	164	2	17	0	1	3
2020-12-14	0	4	0	0	0	12	17	64	0	1	12	54	7	34	0	0	0	0	9	40	3	32	0	6	28	133	4	43	15	36	0	7	1	28	2	3	3	12	0	12	0	0	7	93	5	31	2	29	2
2020-12-15	0	1	0	0	1	3	0	2	1	5	1	4	0	1	8	34	1	2	3	19	2	10	0	1	17	45	0	9	1	4	1	10	3	20	0	1	0	2	3	32	0	0	3	81	1	9	0	0	0
2020-12-16	0	1	0	1	0	2	1	12	0	0	1	1	0	3	0	0	0	0	8	39	2	6	1	2	11	101	139	607	1	4	0	0	9	81	0	1	9	31	0	9	0	0	3	58	26	56	0	0	2
2020-12-17	0	0	0	18	0	6	0	1	0	0	0	4	0	46	1	10	0	0	9	79	13	23	0	42	10	52	24	196	0	2	5	43	5	98	0	1	26	76	0	31	1	1	7	22	2	2	1	3	0
2020-12-18	2	11	3	18	2	16	3	23	0	2	12	41	4	33	8	14	0	1	3	55	6	24	5	49	15	120	28	166	3	69	1	12	3	73	2	23	4	28	9	66	42	85	9	153	2	20	0	2	2
2020-12-19	0	3	0	0	11	43	0	3	0	4	16	61	1	105	6	22	0	0	6	52	1	2	0	0	13	67	28	176	0	4	5	40	5	131	1	1	2	19	1	5	13	36	4	20	5	13	0	0	0
2020-12-20	6	110	0	0	2	8	0	33	0	0	20	53	8	84	2	43	10	41	1	41	16	90	1	13	12	92	17	140	1	4	1	7	3	158	17	53	2	13	9	85	0	0	5	66	2	8	0	0	0
2020-12-21	0	0	0	2	7	27	22	51	0	0	2	10	4	116	0	3	0	1	1	29	13	30	0	3	13	98	0	23	23	43	2	14	0	10	0	4	0	16	1	36	0	1	6	46	0	7	0	1	0
2020-12-22	0	0	0	0	2	15	5	78	0	1	1	4	0	1	0	0	1	2	2	36	0	26	1	5	7	48	1	23	0	2	1	4	3	13	0	4	0	11	0	23	0	0	9	155	1	6	0	1	0
2020-12-23	0	1	0	0	3	22	14	90	0	0	3	39	0	96	3	13	0	0	5	29	0	3	1	7	7	76	24	180	0	1	3	18	3	135	0	2	0	9	0	3	0	0	9	69	2	42	0	1	12
2020-12-24	0	0	0	1	8	51	14	86	0	0	3	23	0	18	1	7	0	2	9	64	3	40	1	7	47	212	20	100	2	8	1	7	12	274	16	78	20	101	0	6	7	60	8	153	1	16	0	16	0
2020-12-25	1	2	0	2	0	6	12	58	0	2	0	1	1	13	1	2	1	1	3	31	7	76	0	3	9	65	3	29	0	4	3	17	8	124	15	78	0	20	1	11	0	0	2	41	2	67	0	0	0
2020-12-26	0	1	0	0	1	14	0	7	0	1	10	23	3	32	0	0	1	3	6	38	0	5	0	11	17	84	13	246	1	5	2	11	6	40	1	3	2	16	0	13	0	0	2	47	0	6	0	1	0
2020-12-27	0	1	0	0	3	6	5	26	0	2	0	2	0	0	0	3	0	0	1	12	0	5	0	1	6	47	3	30	0	1	0	9	3	28	0	3	3	37	1	3	0	0	2	58	0	4	0	2	2
2020-12-28	0	1	0	0	0	2	3	31	0	1	0	1	0	1	0	0	0	0	1	9	0	1	1	3	3	30	2	61	0	2	0	3	0	70	1	3	0	5	0	1	5	23	1	22	0	2	0	0	0
2020-12-29	0	0	0	0	0	7	2	20	0	0	1	4	0	1	0	0	0	4	3	21	0	6	0	6	0	41	5	71	0	3	0	5	0	2	1	2	0	22	0	2	0	0	1	59	0	11	0	1	0
2020-12-30	0	1	0	2	0	6	5	42	0	3	0	1	2	25	0	5	0	0	2	46	0	3	0	1	6	48	3	38	3	15	3	23	2	55	0	2	6	65	0	3	0	0	6	84	15	112	0	1	0
2020-12-31	0	0	0	0	9	124	1	23	0	0	0	1	0	3	0	1	0	0	3	22	17	52	0	1	0	22	7	47	0	1	0	7	4	83	0	2	2	32	0	2	2	5	3	38	0	4	0	0	0
2021-01-01	1	7	0	4	24	86	18	116	0	12	0	46	1	5	19	53	2	5	8	69	9	68	0	9	12	106	5	45	0	2	1	5	3	113	0	7	3	33	0	13	0	0	2	94	7	53	2	8	0
2021-01-02	0	2	0	2	0	26	16	175	0	0	1	3	0	20	0	4	0	0	4	47	0	21	0	8	10	99	1	56	0	8	0	3	1	104	2	7	2	23	0	6	0	0	4	112	1	22	0	2	0
2021-01-03	0	4	0	2	0	9	2	33	0	0	2	2	0	0	0	2	0	0	4	50	0	20	0	6	8	98	2	76	0	2	10	106	0	6	0	0	1	24	10	38	0	4	4	108	0	6	0	2	0
2021-01-04	0	0	2	2	4	30	20	144	0	0	0	2	0	0	0	2	6	16	2	62	0	30	0	20	2	117	1	64	2	18	2	22	2	56	0	8	1	145	2	18	16	18	7	157	8	48	0	0	6
2021-01-05	4	14	0	4	0	28	0	40	0	12	0	10	0	4	0	4	0	4	6	158	0	22	4	26	6	176	2	111	0	4	0	12	0	40	0	6	1	170	0	12	0	0	3	99	2	44	0	0	0
2021-01-06	0	4	0	2	0	2	0	2	6	16	0	2	0	86	0	6	0	0	4	108	0	10	0	2	10	229	10	42	0	6	0	12	12	384	0	2	9	66	0	4	0	2	12	53	0	8	0	0	0
2021-01-07	0	4	0	0	46	183	22	251	0	0	8	112	0	4	8	102	0	2	8	111	0	26	2	10	12	206	36	783	0	10	6	394	16	230	0	8	3	145	0	6	2	32	28	191	0	28	0	2	0
2021-01-08	0	4	0	0	0	30	6	90	0	4	28	180	0	14	0	22	2	16	52	271	2	26	0	8	21	208	32	132	14	20	0	16	2	228	7	15	4	188	6	20	0	0	10	117	90	112	0	0	2
2021-01-09	0	4	0	0	2	26	0	61	0	8	0	46	2	153	0	2	44	148	8	191	0	18	4	24	5	265	8	80	0	8	12	71	26	310	19	92	5	118	4	66	20	152	13	172	0	46	2	2	0
2021-01-10	0	10	0	56	3	46	37	236	0	8	0	6	2	112	0	8	0	2	8	210	0	192	2	30	41	387	18	169	0	8	2	48	24	298	20	101	1	126	2	18	0	6	2	224	2	42	0	2	0
2021-01-11	0	50	0	10	0	19	38	163	0	2	0	2	0	2	6	44	2	4	0	35	2	142	0	76	1	147	10	118	0	0	0	6	4	50	0	8	6	153	0	18	0	8	2	110	4	38	0	0	0
2021-01-12	0	2	0	4	0	20	8	10	0	0	0	4	0	4	0	2	0	2	0	40	6	48	0	4	9	119	6	82	0	4	0	10	0	6	0	0	0	61	4	20	0	18	2	54	8	78	0	0	0
2021-01-13	0	12	0	4	4	64	0	12	0	6	0	8	2	2	0	20	0	0	6	94	0	32	2	8	13	283	0	74	2	64	4	108	4	378	2	12	4	142	2	92	0	12	11	170	0	24	0	2	0
2021-01-14	0	12	0	0	0	34	8	300	0	4	18	106	2	206	0	14	2	8	4	148	0	50	0	12	4	348	6	192	0	18	0	206	0	152	5	23	5	284	0	10	0	0	9	381	12	236	0	6	0
2021-01-15	0	4	2	38	4	40	4	128	2	10	0	6	0	14	0	38	2	20	4	125	0	116	48	410	4	344	6	238	0	10	2	56	10	192	0	22	2	275	0	18	2	6	2	362	18	178	0	6	0
2021-01-16	0	2	0	4	4	165	8	163	0	4	2	114	2	154	0	6	0	4	18	148	2	66	0	22	20	305	8	179	0	4	0	14	4	236	4	24	1	210	4	64	0	14	8	267	2	58	0	0	0
2021-01-17	0	6	0	20	1	59	9	107	0	10	0	14	2	226	0	26	0	0	10	150	0	36	8	326	19	357	16	287	0	14	8	130	2	196	4	30	9	402	2	54	0	2	9	210	0	66	0	0	0
2021-01-18	0	0	0	4	0	23	2	107	0	6	0	14	0	30	0	6	0	2	2	111	0	30	2	18	5	241	6	144	0	14	0	44	0	22	0	4	4	292	0	82	0	6	1	248	2	82	0	0	0
2021-01-19	0	8	0	0	0	10	2	6	0	10	0	4	0	28	0	6	0	0	4	72	4	30	2	10	14	142	2	98	0	6	0	14	0	34	3	6	0	66	0	44	0	4	6	134	0	20	0	0	0
2021-01-20	0	2	0	2	0	14	0	6	0	4	0	4	0	94	0	2	0	0	10	34	0	6	0	184	5	108	0	20	0	6	0	54	2	202	4	9	0	32	0	4	0	2	1	52	0	8	0	0	0
2021-01-21	0	8	0	10	2	4	0	2	0	2	0	6	4	68	22	60	0	0	10	122	4	38	0	10	15	301	10	200	0	8	0	18	16	184	0	2	0	44	0	68	0	0	7	67	0	64	0	0	0
2021-01-22	0	26	0	4	13	120	37	468	0	18	0	10	0	82	0	38	10	116	4	98	2	158	0	182	24	370	4	121	0	18	0	122	4	274	4	18	24	514	0	22	0	16	5	543	0	112	0	60	0
2021-01-23	0	10	4	14	0	20	14	132	0	2	2	96	0	80	2	2	4	12	4	71	0	20	2	88	2	148	2	220	0	6	0	16	2	278	4	16	5	135	8	108	0	0	2	209	0	60	0	10	0
2021-01-24	0	22	0	2	2	48	0	22	0	8	0	14	0	2	2	32	0	28	15	127	0	48	0	8	12	233	10	277	0	8	2	90	0	386	5	38	6	238	0	34	0	0	2	129	0	32	0	4	0
2021-01-25	0	0	0	0	0	17	0	37	0	0	0	6	0	0	0	10	0	0	0	59	0	0	0	4	5	82	0	43	0	2	0	12	0	12	0	2	0	51	2	12	0	10	0	34	4	46	0	0	0
2021-01-26	0	0	0	8	0	12	2	56	0	8	0	10	2	116	0	2	0	0	0	46	0	42	0	0	0	123	0	68	0	6	0	30	2	16	9	151	2	62	0	50	0	14	0	105	0	16	0	0	0
2021-01-27	0	2	0	6	2	8	2	2	0	10	0	2	2	100	2	74	0	0	2	30	2	22	6	114	7	96	18	82	0	2	0	34	6	290	1	6	30	250	0	10	0	0	2	60	0	2	0	0	0
2021-01-28	0	6	0	0	2	306	2	9	0	6	0	2	0	0	0	4	0	0	2	88	2	212	0	6	15	191	4	126	0	14	8	295	2	226	4	16	8	116	0	24	0	0	1	222	2	24	2	4	0
2021-01-29	0	0	0	10	6	43	0	21	0	2	8	116	0	2	2	42	0	2	5	75	2	34	2	128	15	205	18	210	0	4	0	92	4	278	1	5	3	89	2	56	0	2	6	118	0	12	0	2	0
2021-01-30	0	10	0	6	6	57	14	307	2	14	0	4	4	52	2	10	0	6	18	99	0	24	2	20	9	188	32	300	0	0	0	28	12	244	0	2	2	136	0	50	6	30	2	144	0	22	0	0	0
2021-01-31	1	13	0	13	0	29	3	102	0	6	0	4	0	7	0	31	0	8	3	72	1	38	1	67	3	177	5	175	0	11	0	125	1	121	0	11	2	116	0	23	0	1	2	143	0	38	0	0	1
2021-02-01	0	0	0	3	0	15	0	150	0	0	0	0	0	1	1	4	0	1	1	28	0	25	0	13	2	86	0	73	0	7	0	16	1	45	0	5	0	19	0	15	0	0	0	37	0	131	0	9	0
2021-02-02	0	1	0	3	0	3	7	25	1	4	0	0	0	0	0	13	0	0	0	6	0	3	2	4	2	28	2	17	0	1	0	2	0	7	0	0	0	4	0	6	0	1	1	3	0	1	0	0	0
2021-02-03	0	5	0	0	0	10	2	42	1	8	1	57	0	70	0	2	0	0	2	38	0	9	0	9	3	79	1	53	0	9	0	2	3	152	0	3	2	81	0	24	0	1	1	36	1	10	0	0	0
2021-02-04	0	2	0	1	0	69	0	9	0	0	0	5	6	21	0	2	0	0	2	31	0	17	0	3	2	84	2	94	0	6	1	33	2	89	2	23	4	163	0	5	0	1	3	58	0	4	0	0	0
2021-02-05	0	1	1	3	0	23	0	95	0	1	0	2	0	6	0	12	0	0	7	38	1	25	3	62	29	173	1	119	0	2	0	6	7	128	0	5	1	51	0	16	0	3	1	33	0	23	0	0	0
2021-02-06	0	3	0	2	0	19	0	71	0	0	5	59	3	47	0	1	0	1	1	35	0	7	0	4	9	138	2	64	0	3	0	7	5	98	0	5	4	229	1	26	0	0	6	106	0	21	0	0	0
2021-02-07	3	18	0	0	0	4	6	54	0	1	0	1	0	0	0	6	1	2	2	39	0	86	0	6	7	146	5	92	0	3	1	31	2	98	1	5	5	109	0	3	0	0	3	37	1	25	0	0	0
2021-02-08	0	4	0	1	1	31	0	81	0	2	0	1	0	2	0	12	2	76	3	32	0	17	1	13	11	150	1	121	0	10	0	14	3	53	0	5	0	20	2	13	0	1	3	69	0	23	0	1	0
2021-02-09	0	0	1	6	0	0	0	0	0	0	0	0	0	0	0	1	0	3	3	42	1	2	4	37	8	61	4	17	0	0	0	2	0	5	0	1	3	21	4	17	0	0	0	19	0	6	0	13	0
2021-02-10	0	2	0	1	0	1	0	21	0	1	0	0	0	1	0	0	0	2	1	18	1	7	1	3	3	59	0	32	0	4	0	10	1	117	0	1	0	11	2	19	0	1	2	41	0	22	0	0	0
2021-02-11	0	4	0	8	0	0	0	5	0	0	0	2	0	34	1	4	0	1	4	31	0	4	2	41	4	103	4	116	0	3	0	23	2	112	0	4	0	13	0	4	0	0	3	49	3	9	0	1	0
2021-02-12	0	4	0	0	0	20	0	91	0	5	1	31	1	49	0	20	0	1	0	39	0	15	1	12	10	129	3	102	0	6	0	74	4	158	0	6	3	52	0	172	0	2	1	68	0	20	0	0	0
2021-02-13	50	111	0	9	5	27	0	109	0	3	1	4	0	25	3	12	0	0	2	36	0	84	7	50	10	133	2	131	0	4	0	27	5	128	0	2	3	45	2	27	2	9	9	117	0	14	0	4	0
2021-02-14	0	4	0	1	0	3	0	5	0	2	1	25	1	3	0	3	0	1	2	28	0	27	0	5	6	135	2	118	0	6	2	64	7	93	0	5	0	14	0	6	0	1	0	26	1	21	0	0	0
2021-02-15	0	3	0	2	0	7	1	46	0	1	0	0	1	13	1	14	0	4	0	21	0	12	0	9	7	98	0	33	0	0	0	8	0	18	0	1	0	7	0	13	0	0	0	32	0	18	0	0	0
2021-02-16	0	1	0	3	0	2	2	3	0	3	0	2	0	1	1	4	1	8	2	21	0	3	0	3	10	53	0	24	0	1	0	2	0	8	0	0	0	20	0	3	0	1	2	10	2	10	0	0	0
2021-02-17	0	0	0	3	0	2	0	3	1	7	2	2	0	2	0	31	0	2	4	32	0	15	0	26	7	73	7	149	1	5	0	7	1	99	0	4	0	3	0	1	0	1	5	54	1	5	0	1	0
2021-02-18	0	2	0	1	0	2	23	84	0	0	0	1	0	40	2	6	0	0	3	22	0	6	6	197	10	77	1	75	0	4	1	53	2	89	1	3	0	9	0	1	0	0	6	47	0	2	0	0	0
2021-02-19	0	1	0	0	0	10	14	95	0	1	1	3	0	4	2	18	0	2	3	32	0	117	0	12	14	128	6	93	0	4	0	41	4	85	0	6	7	70	0	2	0	0	4	40	2	20	0	0	0
2021-02-20	0	6	2	5	0	3	0	1	2	2	1	73	2	54	0	4	0	2	2	35	1	48	1	29	16	144	4	91	0	1	0	12	1	117	0	1	2	99	2	27	0	7	9	46	0	1	0	0	0
2021-02-21	0	8	0	0	0	11	1	29	0	5	0	1	0	0	0	31	0	1	3	33	2	14	0	4	9	117	0	41	0	1	0	29	3	126	0	4	0	7	0	14	0	0	3	29	1	29	0	13	0
2021-02-22	0	5	0	0	1	20	0	176	0	5	1	1	2	4	1	14	0	9	3	42	0	26	0	11	29	163	0	57	1	7	2	38	2	60	0	4	2	47	0	7	0	0	5	42	0	9	0	0	0
2021-02-23	0	0	0	1	0	6	0	1	0	0	0	1	0	0	0	2	0	1	4	28	0	1	1	3	14	75	0	34	0	0	0	1	1	11	0	2	1	27	1	4	0	9	4	16	0	0	1	10	0
2021-02-24	0	0	0	1	0	6	1	37	0	1	1	1	0	2	0	0	0	0	5	36	0	22	0	1	8	90	6	164	0	0	2	31	5	89	0	1	0	12	5	33	1	1	2	58	0	21	0	1	0
2021-02-25	0	1	0	1	1	2	1	7	0	2	3	51	1	43	0	1	0	0	6	35	0	3	13	95	19	119	0	48	1	4	1	17	0	151	0	2	2	22	0	2	0	0	3	36	0	11	0	0	0
2021-02-26	0	2	0	0	0	2	0	5	0	0	0	1	0	1	0	52	0	0	7	54	0	8	0	18	20	140	2	50	0	4	0	5	3	111	0	2	0	17	7	35	0	0	2	25	2	13	0	0	0
2021-02-27	0	1	0	2	1	26	2	129	0	5	0	3	0	67	0	2	0	1	4	32	1	14	6	51	18	112	4	126	0	2	0	113	4	124	0	18	11	85	0	4	0	0	7	59	1	49	0	0	0
2021-02-28	0	8	0	0	1	23	3	132	0	1	2	3	0	65	0	8	0	0	4	28	2	63	1	8	20	121	4	270	0	2	0	31	5	177	0	86	2	36	0	2	0	1	7	54	1	2	0	15	0
2021-03-01	0	4	0	1	1	11	37	122	0	1	0	2	5	13	0	0	0	0	5	23	1	8	0	3	7	50	0	51	1	1	0	4	0	2	0	0	0	74	1	1	0	0	5	18	2	32	0	1	0
2021-03-02	0	0	0	0	0	1	0	2	0	0	0	0	0	1	0	0	0	0	1	8	0	1	0	0	11	35	0	4	0	0	0	3	0	0	0	0	0	0	0	0	0	0	2	7	0	2	0	0	0
2021-03-03	0	2	0	0	1	15	0	40	0	4	1	45	2	13	0	9	0	3	7	50	0	12	0	10	38	162	2	137	0	1	1	10	10	242	0	5	0	211	3	45	0	9	3	64	1	8	0	1	0
2021-03-04	1	3	0	1	2	21	13	183	0	1	1	4	0	59	1	16	0	2	5	53	0	11	5	204	46	144	0	13	0	0	1	71	3	108	0	9	3	71	0	1	2	30	2	25	2	17	0	2	0
2021-03-05	1	2	0	5	1	17	10	63	0	0	0	1	0	38	0	10	0	0	5	40	3	91	0	4	40	191	7	169	0	7	0	4	7	103	0	14	1	104	3	17	0	0	13	77	2	40	0	0	0
2021-03-06	0	1	0	3	1	5	0	37	0	0	0	1	4	34	0	3	0	0	3	28	0	13	15	105	26	139	4	104	0	2	2	12	6	124	3	8	2	208	0	5	0	14	6	28	2	16	0	0	0
2021-03-07	0	13	0	3	2	19	0	30	0	4	0	1	0	1	1	13	0	15	18	56	4	30	1	3	45	191	3	146	0	2	1	14	4	128	0	3	5	196	1	12	1	5	5	69	1	11	0	0	0
2021-03-08	0	2	0	4	0	19	2	56	0	2	0	3	0	52	0	4	1	3	10	41	0	12	0	7	51	224	5	90	0	6	0	16	0	21	8	113	2	95	2	24	0	1	5	59	3	29	1	1	1
2021-03-09	0	0	0	0	0	1	0	2	0	1	0	0	1	6	0	3	1	16	6	29	0	6	0	1	19	74	1	24	1	1	2	23	1	8	0	0	0	3	3	17	0	0	3	15	1	31	0	0	0
2021-03-10	0	3	0	0	1	5	1	25	1	3	0	1	0	4	0	5	0	0	2	27	4	13	0	3	32	85	4	136	0	1	0	1	3	157	0	0	7	82	0	10	0	1	4	16	0	1	1	12	0
2021-03-11	0	3	0	1	1	5	2	73	0	2	0	5	9	100	0	2	0	1	16	65	4	30	5	51	44	226	8	91	0	5	12	79	9	141	1	5	2	204	0	3	0	0	10	75	0	10	0	1	0
2021-03-12	0	5	0	0	5	119	19	100	1	2	18	63	0	61	4	20	0	0	10	40	7	30	0	6	75	230	7	107	0	2	1	8	5	160	2	4	1	133	6	29	0	3	80	280	2	20	0	0	0
2021-03-13	0	3	2	4	2	11	13	160	0	1	1	2	1	69	1	21	0	0	18	43	9	114	13	75	75	280	13	73	0	4	2	66	8	169	0	2	9	440	4	27	0	0	52	159	6	19	1	23	0
2021-03-14	2	2	0	0	9	103	0	36	1	3	5	47	1	67	0	4	8	16	28	71	1	18	2	25	65	188	6	133	1	6	1	26	11	150	3	4	6	160	4	37	0	0	35	147	1	6	2	8	0
2021-03-15	0	3	0	0	0	7	3	94	0	0	0	1	1	2	0	0	1	1	7	23	0	6	0	5	9	66	4	88	0	0	1	5	0	22	0	1	3	117	0	1	0	0	19	75	0	4	0	2	0
2021-03-16	0	1	1	1	0	58	0	1	0	0	0	2	3	6	0	0	0	1	14	52	0	4	0	3	14	66	1	26	1	2	2	27	1	6	0	0	0	0	0	4	0	0	37	85	5	63	1	1	0
2021-03-17	1	4	1	5	0	9	10	71	3	13	2	9	0	4	0	1	5	35	16	56	1	15	21	57	81	209	0	80	5	13	2	8	25	174	0	0	15	260	5	45	0	0	40	147	2	13	5	8	0
2021-03-18	0	4	2	3	0	7	12	126	0	7	8	51	8	56	1	30	2	2	23	71	1	9	3	9	81	235	30	177	0	1	4	30	16	143	1	3	64	575	3	16	1	13	40	153	3	12	0	0	0
2021-03-19	2	3	0	2	3	18	0	82	0	3	1	4	12	59	0	3	0	0	18	49	3	19	0	9	180	396	7	178	6	11	4	6	2	23	2	7	28	461	6	45	3	20	41	162	5	61	0	0	0
2021-03-20	11	43	9	12	5	28	1	54	1	1	2	50	0	0	7	26	0	1	14	41	7	159	32	77	83	194	10	103	1	1	0	9	41	332	6	46	29	306	3	176	0	0	54	234	5	76	2	3	2
2021-03-21	0	7	0	0	10	29	9	104	2	5	5	9	6	72	1	67	1	3	18	52	7	29	0	2	81	224	25	222	0	1	16	84	24	204	12	39	27	275	4	18	0	0	46	172	2	13	0	0	0
2021-03-22	0	4	0	0	0	3	1	38	0	0	0	1	12	41	1	7	0	0	11	41	0	6	0	1	28	108	3	70	0	3	1	6	0	4	19	69	3	67	0	3	0	2	13	28	19	71	0	0	0
2021-03-23	2	3	0	8	3	11	0	5	2	7	3	7	0	0	0	2	2	6	16	67	1	14	3	12	97	215	6	43	7	9	5	12	3	23	0	1	3	55	11	57	0	0	59	236	1	12	1	7	2
2021-03-24	1	5	0	0	0	6	0	53	3	5	1	2	1	2	2	10	0	0	12	51	7	47	11	17	98	225	9	147	10	17	0	24	46	235	16	43	12	145	2	11	0	0	67	177	0	3	0	1	0
2021-03-25	3	12	9	17	13	82	2	70	0	1	0	3	10	124	1	7	1	1	25	72	2	11	27	77	56	241	12	181	1	5	5	20	20	191	18	126	15	239	4	21	1	5	99	348	2	11	6	13	0
2021-03-26	2	8	9	29	16	64	16	114	2	4	0	1	7	37	0	42	0	0	11	46	0	26	30	225	43	183	14	129	0	2	4	17	28	239	42	171	14	280	6	21	0	1	49	221	3	39	0	0	0
2021-03-27	21	94	1	3	4	36	2	70	0	0	3	14	24	87	0	8	0	0	27	96	23	75	8	28	81	352	14	82	1	6	3	10	41	235	54	120	48	482	1	27	0	0	78	259	17	55	0	1	0
2021-03-28	0	2	8	26	23	74	3	81	1	1	0	3	20	169	1	8	1	4	35	114	3	19	22	71	74	350	22	300	0	1	4	48	27	317	14	75	39	415	11	42	0	44	66	251	4	21	1	11	0
2021-03-29	1	2	0	0	4	13	0	39	2	10	1	5	1	2	1	12	0	0	20	62	0	1	0	2	66	334	9	117	0	2	0	1	0	27	12	38	0	98	0	4	1	1	46	218	4	9	0	0	5
2021-03-30	1	2	1	1	0	1	0	0	1	3	0	0	0	0	0	0	0	0	13	33	2	7	0	1	22	58	10	56	1	1	0	6	0	1	12	20	0	1	1	2	0	2	32	129	2	26	6	15	0
2021-03-31	4	4	0	0	1	11	27	141	0	0	24	44	2	22	0	2	2	6	30	94	14	26	2	4	223	633	36	202	0	6	4	44	58	546	132	632	18	279	6	162	0	44	112	525	68	124	0	0	0
2021-04-01	2	12	0	6	5	40	35	366	2	20	0	4	8	218	2	70	0	4	40	239	58	148	26	66	106	552	78	704	2	8	48	238	48	530	42	204	40	572	2	110	2	38	118	1181	32	69	4	34	12
2021-04-02	1	6	6	23	4	92	1	56	2	11	0	0	0	0	6	10	0	1	10	28	0	7	33	73	72	186	11	151	1	3	0	1	24	234	33	102	1	45	0	2	0	0	78	541	15	29	1	7	3
2021-04-03	3	20	6	14	30	75	5	86	1	5	22	34	3	9	1	1	6	11	18	60	16	69	35	87	152	365	37	186	9	31	6	38	39	292	18	48	5	22	8	181	0	1	69	586	8	36	13	38	2
2021-04-04	0	5	11	31	12	38	5	130	0	0	1	26	1	4	5	28	1	8	16	42	17	53	47	87	100	297	25	279	15	28	0	7	3	47	3	17	3	79	4	195	1	12	50	416	1	28	2	10	1
2021-04-05	2	3	0	0	4	12	0	1	1	1	0	0	10	60	0	1	0	0	9	34	5	8	1	4	91	275	14	82	1	1	0	4	1	5	4	15	2	15	3	238	0	0	52	289	2	77	0	0	0
2021-04-06	0	1	0	1	0	1	0	7	0	1	0	0	0	1	0	1	0	0	5	11	1	3	0	1	28	66	4	64	0	8	0	6	0	1	55	218	0	0	0	1	0	0	30	174	0	14	3	5	0
2021-04-07	0	2	0	1	0	2	0	5	1	3	1	2	0	0	0	0	0	0	9	38	0	1	0	3	35	121	10	65	0	1	0	3	0	4	20	62	0	0	0	2	0	0	25	111	2	13	0	0	0
2021-04-08	4	6	0	0	1	6	6	92	0	2	12	18	10	66	1	3	1	9	20	68	16	42	48	94	138	343	36	174	3	8	7	9	35	240	10	55	5	83	10	484	0	0	73	673	29	76	3	12	0
2021-04-09	1	3	29	65	26	83	23	241	0	2	0	11	24	177	2	16	7	17	23	71	6	35	16	37	129	475	20	256	2	7	6	52	42	359	37	151	2	46	8	61	0	0	79	756	3	79	0	1	0
2021-04-10	7	47	10	40	7	30	21	107	0	0	1	2	13	51	1	23	0	2	9	42	34	78	51	195	67	230	33	202	0	2	0	18	23	486	21	142	1	40	5	25	2	2	94	670	31	169	0	1	0
2021-04-11	2	7	0	4	7	52	17	85	0	10	2	2	0	8	3	35	0	1	17	168	51	154	8	39	69	306	24	361	12	36	2	16	16	256	22	81	0	6	6	55	0	0	73	698	0	37	6	22	5
2021-04-12	1	2	0	2	0	1	0	31	0	1	0	1	0	0	5	58	0	1	5	26	0	4	3	34	46	138	14	52	1	6	2	9	10	126	20	50	0	5	0	3	1	1	18	236	0	13	13	67	0
2021-04-13	0	0	2	16	0	0	1	1	1	1	0	1	0	0	0	0	0	0	5	19	0	0	3	10	21	90	17	52	3	7	0	0	1	1	2	6	4	8	0	1	0	2	17	79	0	1	1	4	0
2021-04-14	12	64	6	14	10	24	13	77	0	3	0	3	26	187	1	24	8	14	18	64	8	38	58	131	72	276	13	153	4	8	1	22	41	295	25	65	1	16	6	59	0	0	62	570	24	125	3	11	0
2021-04-15	1	3	0	2	54	114	13	176	0	2	0	5	0	7	5	18	11	53	16	93	12	58	7	30	48	219	21	162	7	19	4	16	46	237	14	88	1	23	3	48	0	5	39	487	5	76	0	1	4
2021-04-16	3	6	24	63	8	20	28	128	1	6	51	237	1	3	0	5	4	8	12	49	5	25	62	135	90	341	18	188	32	72	0	21	34	246	14	97	2	44	5	50	0	15	56	612	4	33	0	0	0
2021-04-17	0	5	3	5	12	69	23	131	2	10	0	1	16	88	6	27	2	4	8	32	24	124	4	30	30	169	22	184	1	4	4	14	36	337	37	275	0	84	5	48	0	8	51	663	12	76	4	18	2
2021-04-18	2	4	4	13	12	65	0	64	1	4	20	46	10	57	4	13	0	3	7	40	23	100	38	123	60	284	16	249	26	42	3	35	15	215	8	54	0	22	9	42	0	0	56	593	10	54	4	11	7
2021-04-19	1	2	0	0	0	0	0	0	0	0	0	0	0	0	3	7	0	0	0	1	0	0	5	7	0	5	0	0	0	1	0	0	0	0	19	156	0	0	0	2	0	0	1	19	0	0	0	0	0
2021-04-20	0	0	0	0	0	0	0	0	0	0	0	0	0	0	0	8	0	0	0	0	0	0	0	0	0	0	0	0	0	1	0	0	0	0	0	6	0	0	0	1	0	0	4	22	0	0	0	0	0
2021-04-21	0	0	0	13	0	2	0	2	0	0	0	0	0	0	1	14	0	0	3	36	1	5	7	61	2	14	0	0	1	6	0	0	0	2	16	76	0	0	4	20	0	0	14	70	0	0	0	0	0
2021-04-22	0	2	0	6	0	1	0	2	0	0	1	11	0	0	1	8	0	0	0	4	0	0	10	57	0	8	0	1	0	10	0	0	0	2	5	58	0	0	4	17	0	0	7	25	9	34	0	0	0
2021-04-23	0	0	2	8	0	0	0	4	0	0	3	20	0	0	0	8	0	0	0	0	0	0	12	78	2	56	0	2	2	8	5	48	0	4	12	56	0	0	13	61	0	0	0	0	0	0	0	0	0
2021-04-24	0	2	1	14	1	1	0	2	0	0	1	12	0	0	0	7	0	0	4	10	0	6	9	74	1	5	0	0	3	7	8	30	0	0	5	46	0	0	4	28	0	0	11	79	11	51	0	0	0
2021-04-25	0	3	2	15	0	0	0	1	0	0	8	36	0	0	1	5	0	0	0	0	0	1	3	34	2	9	0	0	0	3	7	27	0	4	12	65	0	0	0	3	0	0	5	40	5	25	0	0	0
2021-04-26	0	0	0	0	0	0	0	2	0	0	1	2	0	0	2	10	0	0	0	1	0	0	0	0	2	20	0	0	0	2	0	1	0	0	10	57	0	0	0	5	0	0	0	0	0	0	0	0	0
2021-04-27	0	-17	19	-17	3	-17	6	-17	0	-17	10	-17	6	-17	2	-17	0	-17	6	-17	3	-17	37	-17	23	-17	7	-17	2	-17	34	-17	19	-17	16	-17	6	-17	5	-17	0	-17	7	-17	17	-17	11	-17	1
[truncated: 45 more columns]
